# Supplementary material for: Predicting functional and regulatory divergence of a drug resistance transporter gene in the human malaria parasite
Source: BMC Genomics. 2015 Feb 22;16(1):115. doi: 10.1186/s12864-015-1261-6 (PMC4352545; doi:10.1186/s12864-015-1261-6)
Supplement: Additional file 2: Table S1. — Spearman correlation coefficients between pfcrt and other genes at a threshold of FDR ≤ 0.20, |r| = 0.5) in CQR or CQS. [file 12864_2015_1261_MOESM2_ESM.xlsx]

## Sheet: CQS_above0.5
NewID	Previous PlasmoDBID	Correlation to pfcrt in CQR	Correlation to pfcrt in CQS	Product Description
PF3D7_0214100	PFB0640c	0.770833	0.549123	protein transport protein sec31 (SEC31)
PF3D7_0220700	PFB0932w	0.733456	0.523246	Plasmodium exported protein (hyp9), unknown function
PF3D7_1127000	PF11_0281	0.70527	0.514912	protein phosphatase, putative
PF3D7_0501400	PFE0070w	0.686887	0.604386	interspersed repeat antigen (FIRA)
PF3D7_1425900	PF14_0239	0.677083	0.579825	conserved Plasmodium protein, unknown function
PF3D7_0619200	PFF0930w	0.669118	0.501316	conserved Plasmodium protein, unknown function
PF3D7_0918100	PFI0885w	0.668505	0.591228	cytochrome b5-like heme/steroid binding protein, putative
PF3D7_0830600	MAL8P1.4	0.650123	0.524561	Plasmodium exported protein (PHISTc), unknown function
PF3D7_1038800	PF10_0378	0.645833	0.550877	RESA-like protein with PHIST and DnaJ domains
PF3D7_1410000	PF14_0098	0.645221	0.550877	tetratricopeptide repeat family protein, putative
PF3D7_0519800	PFE0995c	0.643382	0.535088	conserved protein, unknown function
PF3D7_0406500	PFD0320c	0.637868	0.503947	conserved Plasmodium protein, unknown function
PF3D7_0301600	PFC0080c	0.636642	0.52807	Plasmodium exported protein (hyp1), unknown function (GEXP21)
PF3D7_1105600	PF11_0067	0.635417	0.600439	translocon component PTEX88 (PTEX88)
PF3D7_0814500	MAL8P1.88	0.631127	0.623246	conserved Plasmodium protein, unknown function
PF3D7_0216100	PFB0735c	0.626838	0.587281	conserved Plasmodium protein, unknown function
PF3D7_0216200	PFB0735c	0.626838	0.587281	conserved Plasmodium protein, unknown function
PF3D7_0723100	PF07_0096	0.617647	0.515351	conserved Plasmodium protein, unknown function
PF3D7_0730800.1	MAL7P1.170	0.613358	0.502064	Plasmodium exported protein, unknown function
PF3D7_0730800.2	MAL7P1.170	0.613358	0.502064	Plasmodium exported protein, unknown function
PF3D7_1021400	PF10_0208	0.610907	0.516228	endomembrane protein 70, putative
PF3D7_0219700	PFB0900c	0.610907	0.514035	Plasmodium exported protein (PHISTc), unknown function (GEXP20)
PF3D7_1456800	PF14_0541	0.609681	0.515789	V-type H( )-translocating pyrophosphatase, putative (VP1)
PF3D7_1243600	PFL2095w	0.609069	0.624561	translation initiation factor SUI1, putative
PF3D7_0726100	PF07_0107	0.607843	0.511404	Plasmodium exported protein, unknown function
PF3D7_0936000	PFI1740c	0.606618	0.534211	ring-exported protein 2 (REX2)
PF3D7_0501100.2	PFE0055c	0.595588	0.552632	heat shock protein 40, type II (HSP40)
PF3D7_0501100.1	PFE0055c	0.595588	0.552632	heat shock protein 40, type II (HSP40)
PF3D7_1401600	PF14_0018	0.590686	0.586404	Plasmodium exported protein (PHISTb), unknown function
PF3D7_1324400	PF13_0138	0.590074	0.509211	MSF1-like protein, putative
PF3D7_1248900	PFL2345c	0.589461	0.541667	26S protease regulatory subunit 8, putative
PF3D7_0528100	PFE1400c	0.588235	0.532456	beta adaptin protein, putative
PF3D7_0502400	PFE0120c	0.585784	0.626419	ring-stage membrane protein 1,merozoite surface protein 8 (MSP8)
PF3D7_1463500	PF14_0604	0.584559	0.543421	conserved Plasmodium protein, unknown function
PF3D7_1404800	PF14_0045	0.577206	0.587281	conserved Plasmodium protein, unknown function
PF3D7_1218400	PFL0890c	0.573529	0.502632	triose or hexose phosphate/phosphate translocator, putative
PF3D7_1301700	MAL13P1.61	0.571691	0.645175	Plasmodium exported protein (hyp8), unknown function (GEXP07)
PF3D7_1016800	PF10_0163	0.571691	0.594737	Plasmodium exported protein (PHISTc), unknown function
PF3D7_0304100	PFC0185w	0.566789	0.529825	membrane skeletal protein IMC1-related (ALV2)
PF3D7_1028000	PF10_0274	0.561275	0.583772	methyltransferase, putative
PF3D7_0918300	PFI0895c	0.561275	0.554825	eukaryotic translation initiation factor 3 subunit 5, putative
PF3D7_0711100	MAL7P1.34	0.560049	0.548684	conserved Plasmodium membrane protein, unknown function
PF3D7_1116200.1	PF11_0169	0.559436	0.590789	pyridoxine biosynthesis protein PDX2 (PDX2)
PF3D7_1116200.2	PF11_0169	0.559436	0.590789	pyridoxine biosynthesis protein PDX2 (PDX2)
PF3D7_1135100	PF11_0362	0.54902	0.502193	protein phosphatase, putative
PF3D7_0830500	PF08_0003	0.541054	0.500439	tryptophan/threonine-rich antigen (TryThrA)
PF3D7_1025000	PF10_0244	0.53799	0.524123	formin 2, putative
PF3D7_0523900	PFE1190c	0.537377	0.599123	conserved Plasmodium membrane protein, unknown function
PF3D7_1461200	PF14_0584	0.536152	0.538158	U3 small nucleolar ribonucleoprotein protein IMP3, putative (IMP3)
PF3D7_0936300	PFI1755c	0.536152	0.510965	ring-exported protein 3 (REX3)
PF3D7_1221900	PFL1055c	0.536152	0.526832	conserved Plasmodium membrane protein, unknown function
PF3D7_1353200	PF13_0276	0.532475	0.585088	membrane associated histidine-rich protein (MAHRP2)
PF3D7_1218300	PFL0885w	0.531863	0.632895	adaptor protein subunit, putative
PF3D7_1478100	PF14_0753	0.529412	0.566228	Plasmodium exported protein (hyp13), unknown function
PF3D7_0913000	PFI0635c	0.526348	0.505702	conserved Plasmodium protein, unknown function
PF3D7_0907200	PFI0345w	0.520833	0.572807	GTPase activator, putative
PF3D7_1415200	PF14_0150	0.519608	0.596491	DNA-directed RNA polymerase I/III subunit, putative
PF3D7_0532200	PFE1595c	0.517157	0.52193	Plasmodium exported protein (PHISTc), unknown function
PF3D7_0400500	PFD0025w	0.516544	0.576754	rifin (RIF)
PF3D7_1010300	PF10_0100	0.51348	0.530702	succinate dehydrogenase subunit 4, putative (SDH4)
PF3D7_1457000	PF14_0543	0.512255	0.535526	signal peptide peptidase (SPP)
PF3D7_1216300	PFL0785c	0.512255	0.557895	signal recognition particle SRP19 (SRP19)
PF3D7_0523700	PFE1180c	0.506618	0.524123	conserved Plasmodium membrane protein, unknown function
PF3D7_1133700	PF11_0347	0.503064	0.633333	conserved Plasmodium protein, unknown function
PF3D7_1329500	PF13_0162	0.502451	0.54902	conserved Plasmodium protein, unknown function
PF3D7_0501300	PFE0065w	0.501838	0.639912	skeleton-binding protein 1 (SBP1)
PF3D7_1305100	PF13_0025	0.485907	-0.522321	conserved Plasmodium protein, unknown function
PF3D7_1002000	PF10_0024	0.482843	0.588158	Plasmodium exported protein (hyp2), unknown function
PF3D7_1138700	PF11_0398	0.481005	0.547368	conserved Plasmodium protein, unknown function
PF3D7_1021500	PF10_0209	0.47549	0.546053	RNA helicase, putative
PF3D7_0930400.1	PFI1480w	0.474877	0.553947	conserved Plasmodium protein, unknown function
PF3D7_0930400.2	PFI1480w	0.474877	0.553947	conserved Plasmodium protein, unknown function
PF3D7_0202500	PFB0120w	0.471201	0.632456	early transcribed membrane protein 2 (ETRAMP2)
PF3D7_0514900	PFE0745w	0.470588	0.582895	conserved Plasmodium protein, unknown function
PF3D7_0310100	PFC0420w	0.466912	0.542982	calcium-dependent protein kinase 3 (CDPK3)
PF3D7_1411000.1	PF14_0108	0.461397	0.528947	conserved Plasmodium protein, unknown function
PF3D7_1411000.2	PF14_0108	0.461397	0.528947	conserved Plasmodium protein, unknown function
PF3D7_1102700	PF11_0039	0.455882	0.545175	early transcribed membrane protein 11.1 (ETRAMP11.1)
PF3D7_0519100	PFE0960w	0.451593	0.509211	mitochondrial ribosomal protein L14 precursor, putative
PF3D7_1119100	PF11_0198	0.449142	0.520614	tRNA m(1)G methyltransferase, putative
PF3D7_0519500	PFE0980c	0.449142	0.503509	carbon catabolite repressor protein 4, putative (CCR4)
PF3D7_1465400	PF14_0621	0.446691	0.604386	conserved Plasmodium protein, unknown function
PF3D7_1222000	PFL1060c	0.446078	0.541228	conserved protein, unknown function
PF3D7_0418700	PFD0905w	0.443627	0.610088	RNA-binding protein NOB1, putative
PF3D7_0902500	PFI0120c	0.441789	0.589035	serine/threonine protein kinase, FIKK family (FIKK9.6)
PF3D7_1149500	PF11_0512	0.4375	0.500877	ring-infected erythrocyte surface antigen 2, pseudogene (RESA2)
PF3D7_0412400	PFD0615c	0.435662	0.525877	erythrocyte membrane protein 1, PfEMP1 (VAR)
PF3D7_1148700	PF11_0503	0.434436	0.540789	Plasmodium exported protein (PHISTc), unknown function (GEXP12)
PF3D7_1456900	PF14_0542	0.428309	0.574123	conserved protein, unknown function
PF3D7_0818800	PF08_0055	0.405025	0.553509	U3 small nucleolar ribonucleoprotein protein, putative
PF3D7_1429800	PF14_0277	0.404412	0.588158	coatamer beta subunit, putative
PF3D7_0416100	PFD0780w	0.403799	0.503509	glutamyl-tRNA(Gln) amidotransferase subunit A, putative
PF3D7_0823600	MAL8P1.37	0.393995	0.510088	lipoate-protein ligase (LipB)
PF3D7_0931200	PFI1515w	0.391544	0.511842	selenoprotein (Sel2)
PF3D7_1361300	MAL13P1.305	0.382353	0.546053	conserved Plasmodium protein, unknown function
PF3D7_0219900	PFB0910w	0.372549	0.600877	Plasmodium exported protein, unknown function
PF3D7_1035900	PF10_0351	0.359069	0.511404	probable protein, unknown function (M566)
PF3D7_0313400	PFC0560c	0.359069	0.549561	conserved Plasmodium protein, unknown function
PF3D7_1000100	PF10_0001	0.35723	0.536404	erythrocyte membrane protein 1, PfEMP1 (VAR)
PF3D7_1476000	PF14_0728	0.356005	0.535088	conserved Plasmodium protein, unknown function
PF3D7_1124000	PF11_0251	0.354167	0.543421	endoplasmic reticulum oxidoreductin, putative (ERO1)
PF3D7_0424100	PFD1145c	0.352941	0.523246	reticulocyte binding protein homologue 5 (RH5)
PF3D7_0632500	PFF1580c	0.35049	0.523736	erythrocyte membrane protein 1, PfEMP1 (VAR)
PF3D7_0903400	PFI0165c	0.35049	0.597368	DEAD/DEAH box helicase, putative
PF3D7_1470400	PF14_0671	0.349265	0.532456	mitochondrial pyruvate carrier protein 2, putative (MPC2)
PF3D7_1014000	PF10_0137	0.338848	0.539474	GDP-fucose synthase, putative
PF3D7_1020800	PF10_0407	0.327819	0.519737	dihydrolipoamide acyltransferase component E2 (DLAT)
PF3D7_1104800	PF11_0059	0.325368	0.622368	metabolite/drug transporter, putative
PF3D7_0220400	PFB0925w	0.322917	0.525439	DnaJ protein, putative, pseudogene
PF3D7_0519700	PFE0990w	0.321691	0.508333	conserved Plasmodium protein, unknown function
PF3D7_0302900	PFC0135c	0.317647	0.509288	exportin 1, putative
PF3D7_1408700	PF14_0084	0.314951	0.610526	conserved Plasmodium protein, unknown function
PF3D7_1480100	PF14_0773	0.310662	0.510088	erythrocyte membrane protein 1 (PfEMP1), truncated, pseudogene
PF3D7_0809100	PF08_0103	0.306373	0.522368	erythrocyte membrane protein 1, PfEMP1 (VAR)
PF3D7_0316600	PFC0725c	0.306373	0.615351	formate-nitrite transporter, putative
PF3D7_0718000	MAL7P1.89	0.3	0.527206	dynein heavy chain, putative
PF3D7_0606500	PFF0320c	0.29473	0.542105	polypyrimidine tract binding protein, putative
PF3D7_1466300	PF14_0632	0.290441	0.511842	26S proteasome regulatory subunit, putative
PF3D7_0205300	PFB0235w	0.287377	0.537281	conserved Plasmodium protein, unknown function
PF3D7_0321900	PFC0970w	0.281863	0.531579	cyclic amine resistance locus protein (CARL)
PF3D7_0701900	PF07_0004	0.280025	0.50614	Plasmodium exported protein, unknown function
PF3D7_1144200	PF11_0455	0.278186	0.514035	conserved Plasmodium protein, unknown function
PF3D7_0424400	PFD1160w	0.272672	0.513416	surface-associated interspersed protein 4.2 (SURFIN 4.2) (SURF4.2)
PF3D7_0527300	PFE1360c	0.270833	0.52193	methionine aminopeptidase 1a, putative (MetAP1a)
PF3D7_0902600	PFI0125c	0.268382	0.50614	serine/threonine protein kinase, FIKK family (FIKK9.7)
PF3D7_1022200	PF10_0215	0.260417	0.644298	conserved Plasmodium membrane protein, unknown function
PF3D7_1022100	PF10_0215	0.260417	0.644298	conserved Plasmodium protein, unknown function
PF3D7_0214600	PFB0665w	0.259804	0.528947	serine/threonine protein kinase, putative
PF3D7_1423700	PF14_0228	0.257966	0.547368	conserved Plasmodium protein, unknown function
PF3D7_1447100	PF14_0449	0.255515	0.560526	conserved Plasmodium protein, unknown function
PF3D7_1100100	PF11_0007	0.250613	0.504825	erythrocyte membrane protein 1, PfEMP1 (VAR)
PF3D7_1203900	PFL0190w	0.250613	0.542544	ubiquitin conjugating enzyme E2 (UBC)
PF3D7_1246300	PFL2220w	0.248162	0.577915	conserved Plasmodium protein, unknown function
PF3D7_0910600	PFI0515w	0.240196	0.5129	SNARE protein (YKT6.1)
PF3D7_0607400	PFF0365c	0.237745	0.57807	G-protein associated signal transduction protein, putative
PF3D7_1411100.1	PF14_0109	0.227941	0.506579	conserved Plasmodium membrane protein, unknown function
PF3D7_1411100.2	PF14_0109	0.227941	0.506579	conserved Plasmodium membrane protein, unknown function
PF3D7_0802400	MAL8P1.152	0.221814	0.500439	conserved Plasmodium protein, unknown function
PF3D7_0803400	PF08_0126	0.21875	-0.514912	DNA repair protein RAD54, putative
PF3D7_1464300	PF14_0611	0.215074	0.519737	conserved Plasmodium protein, unknown function
PF3D7_0107500	PFA0375c	0.215074	0.574561	lipid/sterol:H symporter
PF3D7_0526900	PFE1340w	0.215074	0.522368	transmembrane emp24 domain-containing protein, putative
PF3D7_1010000	PF10_0097	0.197917	-0.501754	ribosomal protein L43, mitochondrial, putative
PF3D7_1226200	PFL1265c	0.188725	0.550439	conserved Plasmodium protein, unknown function
PF3D7_1430200	PF14_0281	0.185049	0.594737	plasmepsin IX
PF3D7_1462100	PF14_0591	0.177083	-0.542544	conserved Plasmodium protein, unknown function
PF3D7_1010500	PF10_0102	0.172794	0.639474	ankyrin-repeat protein, putative
PF3D7_1102200	PF11_0034	0.170956	0.519737	DnaJ protein, putative
PF3D7_1031500	PF10_0309	0.166054	0.514912	DEAD/DEAH box helicase, putative
PF3D7_1356600	PF13_0303	0.160539	0.558772	regulator of chromosome condensation, putative
PF3D7_1105100	PF11_0062	0.152574	0.568421	histone H2B (H2B)
PF3D7_1351200	MAL13P1.258	0.150735	0.582456	conserved Plasmodium protein, unknown function
PF3D7_1468500	PF14_0653	0.148284	0.575439	derlin-1 (DER1-1)
PF3D7_0922700	PFI1115c	0.147059	0.504386	pre-mRNA splicing factor, putative
PF3D7_0301100	PFC0055w	0.134804	0.505263	Plasmodium exported protein (hyp13), unknown function
PF3D7_0209200	PFB0415c	0.134191	0.571491	3'exoribonuclease, putative
PF3D7_1202300	PFL0115w	0.129902	0.516667	dynein heavy chain, putative
PF3D7_1224600	PFL1185c	0.126225	0.501754	cytochrome c heme lyase, putative
PF3D7_0824600	MAL8P1.31	0.11152	0.592544	anamorsin related protein, putative
PF3D7_1149800	PF11_0515	0.107843	0.533333	rifin (RIF)
PF3D7_0820700	PF08_0045	0.106005	-0.540789	2-oxoglutarate dehydrogenase E1 component
PF3D7_1030400	PF10_0297	0.101103	0.536404	conserved Plasmodium protein, unknown function
PF3D7_0905200	PFI0255c	0.0998775	0.527193	mitochondrial carrier protein, putative
PF3D7_1412400	PF14_0123	0.0955882	0.58114	conserved Plasmodium protein, unknown function
PF3D7_0623700	PFF1140c	0.09375	-0.507456	ATP dependent DEAD-box helicase, putative
PF3D7_0709200	PF07_0036	0.0900735	-0.544298	Cg6 protein,glutaredoxin-like protein (GLP3)
PF3D7_0831800	HRPII	0.0845588	0.522704	histidine-rich protein II (HRPII)
PF3D7_0530400	PFE1520c	0.0845588	-0.508256	conserved Plasmodium protein, unknown function
PF3D7_1447500	PF14_0452	0.0735294	0.508772	conserved Plasmodium protein, unknown function
PF3D7_0922600	PFI1110w	0.0729167	0.511842	glutamine synthetase, putative
PF3D7_0817900	MAL8P1.72	0.0661765	-0.509649	high mobility group protein B2 (HMGB2)
PF3D7_0521800	PFE1090w	0.0661765	0.514706	nucleotide binding protein, putative
PF3D7_1319400	MAL13P1.103	0.0625	-0.592544	conserved Plasmodium protein, unknown function
PF3D7_0513400	PFE0665c	0.0557598	0.501316	GTP binding protein, putative
PF3D7_1027700.2	PF10_0271	0.0514706	-0.566667	centrin-3 (CEN3)
PF3D7_1027700.1	PF10_0271	0.0514706	-0.566667	centrin-3 (CEN3)
PF3D7_1121500	PF11_0223	0.0496324	0.536842	conserved Plasmodium protein, unknown function
PF3D7_0921800	PFI1070c	0.0428922	0.522807	nucleolar preribosomal assembly protein, putative
PF3D7_1364900	MAL13P1.326	0.0379902	0.598684	ferrochelatase (FC)
PF3D7_1364100	PF13_0338	0.0367647	-0.518421	cysteine-rich surface protein (Pf92)
PF3D7_0319700	PFC0875w	0.0367647	0.555702	ABC transporter, putative
PF3D7_1226400	PFL1275c	0.036152	0.504825	conserved Plasmodium protein, unknown function
PF3D7_1461300	PF14_0585	0.0324755	0.539474	40S ribosomal protein S28e, putative
PF3D7_1133000	PF11_0340	0.026348	0.560526	conserved Plasmodium protein, unknown function
PF3D7_0517200	PFE0860c	0.026348	0.530263	conserved Plasmodium protein, unknown function
PF3D7_0312900	PFC0540w	0.0128676	0.526316	hypothetical protein
PF3D7_0801400	PF08_0136	0.0116422	0.504825	probable protein, unknown function
PF3D7_1250300	PFL2415w	0.00796569	-0.592982	Hbeta58/Vps26 protein homolog, putative
PF3D7_0411700	PFD0580c	0.00612745	0.54693	conserved Plasmodium protein, unknown function
PF3D7_0214200	PFB0645c	0.00428922	-0.51886	mitochondrial ribosomal protein L13 precursor, putative
PF3D7_0702600	PF07_0009	0.00306373	0.509649	chitinase precursor fragment, truncated
PF3D7_0618700	MAL6P1.240	0.00245098	-0.537719	transport protein particle (TRAPP) component, putative
PF3D7_1227700	PFL1340c	0.00183823	-0.652193	conserved Plasmodium protein, unknown function
PF3D7_1445800	PF14_0435	-0.00735294	0.572368	conserved Plasmodium membrane protein, unknown function
PF3D7_1003000	PF10_0034	-0.00919118	0.517544	conserved Plasmodium protein, unknown function
PF3D7_1003100	PF10_0034	-0.00919118	0.517544	conserved Plasmodium protein, unknown function
PF3D7_1351300	MAL13P1.259	-0.0134804	0.553509	conserved Plasmodium membrane protein, unknown function
PF3D7_0920700	PFI1015w	-0.0140931	-0.55	conserved Plasmodium protein, unknown function
PF3D7_1128100	PF11_0292	-0.0196078	-0.557895	cochaperone prefoldin complex subunit, putative
PF3D7_1147300	PF11_0482	-0.0196078	-0.6	conserved Plasmodium protein, unknown function
PF3D7_1350600	MAL13P1.254	-0.0204545	0.506061	conserved Plasmodium protein, unknown function
PF3D7_1358400	MAL13P1.287	-0.0220588	0.646491	conserved Plasmodium protein, unknown function
PF3D7_0110700	PFA0520c	-0.0232843	-0.683333	chromatin assembly factor 1 protein WD40 domain, putative
PF3D7_1322000	MAL13P1.121	-0.0318627	-0.527632	adenosine-diphosphatase, putative
PF3D7_1246200	PFL2215w	-0.0422794	-0.654825	actin I (ACT1)
PF3D7_1122000	PF11_0228	-0.0490196	-0.520614	conserved Plasmodium protein, unknown function
PF3D7_1448500	PF14_0463	-0.0569853	-0.582456	conserved Plasmodium protein, unknown function
PF3D7_0804400	MAL8P1.140	-0.0618873	-0.503947	methionine aminopeptidase 1c, putative (MetAP1c)
PF3D7_1214500	PFL0700w	-0.0618873	0.524123	conserved Plasmodium protein, unknown function
PF3D7_0624200	PFF1165c	-0.0680147	-0.535526	conserved Plasmodium protein, unknown function
PF3D7_1010900	PF10_0106	-0.0729167	0.506579	conserved Plasmodium protein, unknown function
PF3D7_1218100	PFL0875w	-0.0735294	0.516667	conserved Plasmodium protein, unknown function
PF3D7_0520100	PFE1010w	-0.0796569	0.567982	protein phosphatase, putative
PF3D7_1007700	PF10_0075	-0.0802696	-0.526316	transcription factor with AP2 domain(s) (ApiAP2)
PF3D7_1124600	PF11_0257	-0.0814951	-0.628947	ethanolamine kinase (EK)
PF3D7_1022300	PF10_0216	-0.0816176	-0.551754	zinc transporter, putative
PF3D7_0210600	PFB0475c	-0.0857843	0.615789	conserved Plasmodium protein, unknown function
PF3D7_0629300	PFF1420w	-0.0925245	0.555702	phosphatidylcholine-sterol acyltransferase precursor, putative (PL)
PF3D7_1339600	MAL13P1.201	-0.0974265	-0.540351	conserved Plasmodium protein, unknown function
PF3D7_1304100	MAL13P1.22	-0.0998775	-0.55614	DNA ligase I (LigI)
PF3D7_0905600	PFI0275w	-0.0998775	0.505702	conserved Plasmodium protein, unknown function
PF3D7_1349900	MAL13P1.251	-0.104779	-0.524123	conserved Plasmodium protein, unknown function
PF3D7_1406300	PF14_0060	-0.104779	-0.556579	glycerophosphodiester phosphodiesterase (GDPD)
PF3D7_0921000.1	PFI1030c	-0.11826	-0.567982	ubiquitin conjugating enzyme, putative
PF3D7_0921000.2	PFI1030c	-0.11826	-0.567982	ubiquitin conjugating enzyme, putative
PF3D7_1234800	PFL1680w	-0.118873	0.508333	Splicing factor 3B subunit 3, putative (SF3B3)
PF3D7_1343000	MAL13P1.214	-0.121936	-0.546491	phosphoethanolamine N-methyltransferase (PMT)
PF3D7_0910900	PFI0530c	-0.122794	-0.575439	DNA primase large subunit, putative
PF3D7_1320800	PF13_0121	-0.123775	-0.596491	dihydrolipamide succinyltransferase component of 2-oxoglutarate dehydrogenase complex
PF3D7_1336600	MAL13P1.183	-0.125	-0.508772	conserved Plasmodium protein, unknown function
PF3D7_1444100	PF14_0419	-0.126838	-0.543421	conserved Plasmodium protein, unknown function
PF3D7_1226600	PFL1285c	-0.131127	-0.565351	proliferating cell nuclear antigen 2 (PCNA2)
PF3D7_0804500	MAL8P1.139	-0.134804	-0.574561	conserved Plasmodium membrane protein, unknown function
PF3D7_1251800	PFL2490c	-0.136642	0.520614	conserved Plasmodium protein, unknown function
PF3D7_1017900	PF10_0174	-0.137868	-0.504386	26s proteasome regulatory subunit p55, putative
PF3D7_0217100	PFB0795w	-0.140931	-0.514474	ATP synthase F1, alpha subunit
PF3D7_0629100	PFF1410c	-0.142157	-0.595175	nicotinate phosphoribosyltransferase, putative
PF3D7_0709600	MAL7P1.28	-0.143995	0.507895	rRNA/tRNA ribonuclease MRP/P subunit, putative
PF3D7_1120800	PF11_0215	-0.146446	-0.552193	conserved Plasmodium protein, unknown function
PF3D7_1218500	PFL0895c	-0.147059	0.546053	conserved Plasmodium protein, unknown function
PF3D7_1029200	PF10_0285	-0.155025	-0.550439	conserved Plasmodium protein, unknown function
PF3D7_0204100	PFB0190c	-0.159926	-0.522368	conserved Plasmodium protein, unknown function
PF3D7_0720300	MAL7P1.105	-0.163603	0.564474	conserved Plasmodium protein, unknown function
PF3D7_0207100	PFB0315w	-0.169118	-0.520175	conserved Plasmodium protein, unknown function
PF3D7_1366500	PF13_0349	-0.16973	-0.536842	nucleoside diphosphate kinase (NDK)
PF3D7_0414000	PFD0685c	-0.16973	-0.542982	chromosome associated protein, putative
PF3D7_1229900.2	PFL1440c	-0.170956	-0.549561	conserved Plasmodium protein, unknown function
PF3D7_1229900.1	PFL1440c	-0.170956	-0.549561	conserved Plasmodium protein, unknown function
PF3D7_1415400	PF14_0152	-0.173407	-0.504386	conserved Plasmodium protein, unknown function
PF3D7_1014300	PF10_0140	-0.176471	-0.527632	conserved protein, unknown function
PF3D7_1331300	MAL13P1.167	-0.18076	-0.567544	signal peptidase 21 kDa subunit (SP21)
PF3D7_1307600	PF13_0040	-0.18076	-0.529825	DNA-directed RNA polymerase alpha chain, putative
PF3D7_1474400	PF14_0712	-0.185662	0.502193	conserved Plasmodium protein, unknown function
PF3D7_1458700	PF14_0560	-0.186887	-0.543421	exonuclease V, mitochondrial, putative
PF3D7_0719400	MAL7P1.102	-0.188113	-0.568421	conserved Plasmodium protein, unknown function
PF3D7_0513900	PFE0695w	-0.189951	-0.55307	conserved Plasmodium protein, unknown function
PF3D7_1324500	MAL13P1.134	-0.191176	-0.534649	DEAD box helicase, putative
PF3D7_1363700	MAL13P1.319	-0.191789	-0.555263	conserved Plasmodium protein, unknown function
PF3D7_1413500	PF14_0133	-0.195466	-0.513158	FeS assembly ATPase SufC (SufC)
PF3D7_1001300	PF10_0017	-0.199142	-0.503947	Plasmodium exported protein (PHISTa), unknown function
PF3D7_1209700	PFL0485w	-0.199755	-0.536404	conserved Plasmodium protein, unknown function
PF3D7_0828200	PF08_0011	-0.202206	-0.55307	leucine--tRNA ligase, putative
PF3D7_0206900.2	PFB0305c	-0.202206	-0.5	merozoite surface protein 5 (MSP5)
PF3D7_0206900.1	PFB0305c	-0.202206	-0.5	merozoite surface protein 5 (MSP5)
PF3D7_0207400	PFB0330c	-0.202819	-0.509649	serine repeat antigen 7 (SERA7)
PF3D7_0406900	PFD0340c	-0.20527	0.538158	conserved Plasmodium protein, unknown function
PF3D7_0907100	PFI0340c	-0.20527	-0.577193	conserved Plasmodium protein, unknown function
PF3D7_1224500	PFL1180w	-0.207108	-0.502193	histone chaperone ASF1, putative (ASF1)
PF3D7_0815400	MAL8P1.85	-0.209559	-0.553509	conserved Plasmodium protein, unknown function
PF3D7_1434800	PF14_0329	-0.209559	-0.505702	mitochondrial acidic protein MAM33, putative
PF3D7_0311800	PFC0500w	-0.210784	-0.649561	conserved protein, unknown function
PF3D7_1456000	PF14_0533	-0.216299	-0.539912	transcription factor with AP2 domain(s) (ApiAP2)
PF3D7_0420400	PFD0990w	-0.218137	-0.536404	ribosome recycling factor, putative
PF3D7_1301300	MAL13P1.58	-0.221201	0.538596	Plasmodium exported protein (PHISTa-like), unknown function, pseudogene
PF3D7_0723800	PF07_0101	-0.221201	-0.517982	conserved Plasmodium protein, unknown function
PF3D7_0828400	MAL8P1.14	-0.221814	-0.602632	mitochondrial inner membrane protein, putative (Oxa1)
PF3D7_0613000.2	MAL6P1.295	-0.228554	-0.504825	conserved Plasmodium protein, unknown function
PF3D7_0613000.1	MAL6P1.295	-0.228554	-0.504825	conserved Plasmodium protein, unknown function
PF3D7_0613000.3	MAL6P1.295	-0.228554	-0.504825	conserved Plasmodium protein, unknown function
PF3D7_0102300	PFA0115w	-0.229167	-0.54386	Plasmodium exported protein, unknown function
PF3D7_0629400	PFF1425w	-0.231618	-0.564035	RNA binding protein, putative
PF3D7_1479600	PF14_0768	-0.234069	-0.510965	rifin (RIF)
PF3D7_0819300	PF08_0051	-0.238358	-0.515789	conserved Plasmodium protein, unknown function
PF3D7_0729900	MAL7P1.162	-0.238971	0.508256	dynein heavy chain, putative
PF3D7_0408300	PFD0405c	-0.240809	-0.517544	zinc finger, RAN binding protein, putative
PF3D7_0512000	PFE0595w	-0.243873	-0.514912	prefoldin subunit, putative
PF3D7_1426900	PF14_0248	-0.245711	-0.519298	ubiquinol-cytochrome c reductase hinge protein, putative
PF3D7_1017000	PF10_0165	-0.247549	-0.527193	DNA polymerase delta catalytic subunit
PF3D7_0903700	PFI0180w	-0.248775	-0.605702	alpha tubulin 1
PF3D7_1468600	PF14_0654	-0.249387	-0.560526	aminophospholipid transporter, putative
PF3D7_1106300	PF11_0074	-0.25	-0.608772	exonuclease, putative
PF3D7_1249400	PFL2370c	-0.25	-0.639474	conserved Plasmodium protein, unknown function
PF3D7_0911200	PFI0545w	-0.250613	-0.646053	conserved Plasmodium protein, unknown function
PF3D7_0717600	MAL7P1.87	-0.25674	-0.519298	conserved Plasmodium protein, unknown function
PF3D7_0218200	PFB0855c	-0.25674	-0.541667	conserved Plasmodium protein, unknown function
PF3D7_0218300	PFB0855c	-0.25674	-0.541667	apicoplast RNA methyltransferase precursor, putative
PF3D7_0603800	PFF0185c	-0.25674	-0.624123	conserved Plasmodium protein, unknown function
PF3D7_0503400	PFE0165w	-0.257353	-0.581579	actin-depolymerizing factor 1 (ADF1)
PF3D7_1303800	MAL13P1.19	-0.261642	-0.600877	conserved Plasmodium protein, unknown function
PF3D7_0928100	PFI1380c	-0.262868	0.507456	conserved Plasmodium protein, unknown function
PF3D7_1463000	PF14_0600	-0.26348	-0.589035	conserved Plasmodium protein, unknown function
PF3D7_1236700	PFL1775c	-0.264093	-0.544737	s-adenosyl-methyltransferase, putative
PF3D7_1249900	PFL2395c	-0.266544	-0.500877	apicoplast dimethyladenosine synthase, putative
PF3D7_0904900	PFI0240c	-0.269118	-0.54386	Cu2 -transporting ATPase, putative (CUP)
PF3D7_1417700	PF14_0176	-0.272672	-0.546491	conserved Plasmodium protein, unknown function
PF3D7_1144000	PF11_0454	-0.277574	-0.656579	40S ribosomal protein S21e, putative
PF3D7_1451300	PF14_0488	-0.277574	-0.592982	conserved Plasmodium protein, unknown function
PF3D7_0414600	PFD0705c	-0.277574	-0.582018	conserved protein, unknown function
PF3D7_1220000	PFL0965c	-0.279412	0.536404	conserved Plasmodium protein, unknown function
PF3D7_0507000	PFE0345c	-0.280025	-0.570175	conserved Plasmodium protein, unknown function
PF3D7_1207600	PFL0380c	-0.281863	-0.572807	tRNA delta(2)-isopentenylpyrophosphate transferase, putative
PF3D7_1353000	MAL13P1.269	-0.284926	-0.568421	tryptophan-rich antigen, pseudogene
PF3D7_0112200	PFA0590w	-0.286765	-0.581527	multidrug resistance-associated protein 1 (MRP1)
PF3D7_1005500	PF10_0057	-0.28799	-0.602632	regulator of nonsense transcripts, putative
PF3D7_0603700	PFF0180w	-0.289216	-0.507895	phenylalanyl-tRNA synthetase subunit, putative
PF3D7_0727500	PF07_0113	-0.291667	-0.528509	conserved Plasmodium protein, unknown function
PF3D7_0913400	PFI0655c	-0.291667	-0.520614	conserved Plasmodium protein, unknown function
PF3D7_1428700	PF14_0266	-0.292279	-0.538158	conserved protein, unknown function
PF3D7_1205600	PFL0280c	-0.292892	-0.600439	conserved Plasmodium protein, unknown function
PF3D7_1032800	PF10_0320	-0.293505	-0.572807	leucine-rich repeat protein (LRR1)
PF3D7_1032900	PF10_0320	-0.293505	-0.572807	RNA polymerase II-associated protein 1, putative
PF3D7_0617800	PFF0860c	-0.294118	-0.573246	histone H2A (H2A)
PF3D7_1105000	PF11_0061	-0.295956	-0.553947	histone H4 (H4)
PF3D7_1111900	PF11_0125	-0.295956	-0.560965	conserved Plasmodium protein, unknown function
PF3D7_1438700	PF14_0366	-0.297181	-0.600877	small subunit DNA primase
PF3D7_0316300.1	PFC0710w	-0.299632	-0.55614	inorganic pyrophosphatase, putative
PF3D7_0316300.2	PFC0710w	-0.299632	-0.55614	inorganic pyrophosphatase, putative
PF3D7_0202700	PFB0130w	-0.300245	-0.548246	octaprenyl pyrophosphate synthase (OPP)
PF3D7_0505500	PFE0270c	-0.300245	-0.601651	DNA repair protein, putative
PF3D7_0715900	PF07_0065	-0.300858	-0.630702	zinc transporter, putative
PF3D7_0506200	PFE0305w	-0.300858	-0.500439	transcription initiation factor TFiid, TATA-binding protein (TBP)
PF3D7_1437600	PF14_0356	-0.302083	-0.560526	conserved Plasmodium protein, unknown function
PF3D7_1227000	PFL1305c	-0.302083	-0.512281	conserved Plasmodium protein, unknown function
PF3D7_1239200	PFL1900w	-0.302083	-0.605263	transcription factor with AP2 domain(s) (ApiAP2)
PF3D7_1463200	PF14_0601	-0.302696	-0.564474	replication factor C3 (RFC3)
PF3D7_0307400	PFC0310c	-0.302941	-0.510526	ATP-dependent Clp protease proteolytic subunit (ClpP)
PF3D7_1147700	PF11_0485	-0.303309	-0.613596	mitochondrial ATP synthase delta subunit, putative
PF3D7_0924900	PFI1220w	-0.305147	0.519298	conserved protein, unknown function
PF3D7_0100300	PFA0015c	-0.30576	0.598214	erythrocyte membrane protein 1, PfEMP1 (VAR)
PF3D7_1335700	PF13_0199	-0.306373	-0.619298	conserved Plasmodium protein, unknown function
PF3D7_1339700	MAL13P1.202	-0.307598	-0.575	conserved Plasmodium protein, unknown function
PF3D7_0920500	PFI1005w	-0.307598	-0.582895	ADP-ribosylation factor, putative
PF3D7_0504700	PFE0230w	-0.310049	-0.558772	conserved Plasmodium protein, unknown function
PF3D7_0412000	PFD0595w	-0.311275	-0.627193	conserved Plasmodium protein, unknown function
PF3D7_1330600	MAL13P1.164	-0.314338	-0.516228	elongation factor Tu, putative
PF3D7_0305600	PFC0250c	-0.314951	-0.618421	AP endonuclease (DNA-[apurinic or apyrimidinic site] lyase), putative
PF3D7_0218000	PFB0840w	-0.318627	-0.583333	replication factor C, subunit 2, putative
PF3D7_1105800	PF11_0069	-0.322917	-0.510526	conserved Plasmodium protein, unknown function
PF3D7_1469800	PF14_0666	-0.327206	-0.572368	conserved Plasmodium protein, unknown function
PF3D7_1232500	PFL1565c	-0.327819	-0.535526	CG2-related protein, putative
PF3D7_1127600	PF11_0287	-0.329044	-0.520175	CRAL/TRIO domain-containing protein, putative
PF3D7_1011000	PF10_0107	-0.329657	-0.503509	inner membrane complex protein, putative
PF3D7_1427900	PF14_0257	-0.329657	-0.570175	conserved protein, unknown function
PF3D7_1308700	PF13_0047	-0.33027	-0.540789	conserved Plasmodium protein, unknown function
PF3D7_1200500	PFL0025c	-0.33027	-0.615351	rifin (RIF)
PF3D7_1117500	PF11_0181	-0.332721	-0.603509	tyrosine--tRNA ligase
PF3D7_1327400	PF13_0160	-0.333946	-0.545614	conserved Plasmodium protein, unknown function
PF3D7_1463300	PF14_0602	-0.333946	-0.512281	DNA polymerase alpha subunit, putative
PF3D7_1016100	PF10_0157	-0.335172	-0.541228	conserved Plasmodium protein, unknown function
PF3D7_1405600	PF14_0053	-0.335784	-0.582559	ribonucleotide reductase small subunit (RNR)
PF3D7_1308500	MAL13P1.40	-0.33701	-0.537281	conserved Plasmodium protein, unknown function
PF3D7_1132400	PF11_0333	-0.33701	-0.519737	conserved Plasmodium membrane protein, unknown function
PF3D7_1320300	MAL13P1.112	-0.338848	-0.53114	conserved Plasmodium protein, unknown function
PF3D7_0824200	MAL8P1.34	-0.339461	-0.542982	conserved Plasmodium protein, unknown function
PF3D7_0530300	PFE1515w	-0.341299	-0.549561	conserved Plasmodium membrane protein, unknown function
PF3D7_1113300	PF11_0141	-0.341912	-0.587281	UDP-galactose transporter, putative
PF3D7_0307500	PFC0315c	-0.343137	-0.604386	conserved Plasmodium protein, unknown function
PF3D7_0926000	PFI1275w	-0.343137	-0.560526	protein kinase, putative
PF3D7_1113800	PF11_0146	-0.344975	-0.602193	conserved Plasmodium membrane protein, unknown function
PF3D7_0411900	PFD0590c	-0.344975	-0.523246	DNA polymerase alpha
PF3D7_0526200.2	PFE1305c	-0.346201	-0.592544	ADP-ribosylation factor GTPase-activating protein, putative
PF3D7_0526200.1	PFE1305c	-0.346201	-0.592544	ADP-ribosylation factor GTPase-activating protein, putative
PF3D7_0203000	PFB0145c	-0.347426	-0.501032	conserved Plasmodium protein, unknown function
PF3D7_0307700	PFC0325c	-0.348652	-0.70743	conserved Plasmodium protein, unknown function
PF3D7_1414000	PF14_0138	-0.35049	-0.52807	26S proteasome regulatory subunit RPN13, putative (RPN13)
PF3D7_1456500	PF14_0538	-0.353554	-0.560965	conserved Plasmodium protein, unknown function
PF3D7_0808000	MAL8P1.124	-0.354779	-0.52807	conserved Plasmodium protein, unknown function
PF3D7_0102800	PFA0140c	-0.357843	-0.520175	conserved Plasmodium protein, unknown function
PF3D7_1202600	PFL0130c	-0.359069	-0.540351	conserved protein, unknown function
PF3D7_0729100	PF07_0120	-0.360907	-0.533333	conserved Plasmodium protein, unknown function
PF3D7_1435800	PF14_0339	-0.360907	-0.524123	GTPase, putative
PF3D7_1143900	PF11_0453	-0.363358	-0.537719	carbohydrate kinase, putative
PF3D7_0526000	PFE1295c	-0.363358	-0.564474	RAP protein, putative
PF3D7_1308400	MAL13P1.39	-0.363971	-0.578947	conserved Plasmodium protein, unknown function
PF3D7_1445600	PF14_0433	-0.363971	0.534649	RNA binding protein, putative
PF3D7_0930800	PFI1500w	-0.363971	-0.556579	conserved Plasmodium membrane protein, unknown function
PF3D7_0813200	MAL8P1.96	-0.364583	-0.575851	CS domain protein, putative
PF3D7_1246700	PFL2240w	-0.365196	-0.564474	conserved Plasmodium protein, unknown function
PF3D7_0612400	MAL6P1.302	-0.365809	-0.571491	conserved Plasmodium protein, unknown function
PF3D7_0612300	MAL6P1.302	-0.365809	-0.571491	conserved protein, unknown function
PF3D7_0531300	PFE1565w	-0.366422	-0.560965	conserved Plasmodium protein, unknown function
PF3D7_1446800	PF14_0446	-0.367034	-0.529386	heme detoxification protein (HDP)
PF3D7_1233200.2	PFL1600c	-0.367034	-0.576316	conserved Plasmodium protein, unknown function
PF3D7_1233200.1	PFL1600c	-0.367034	-0.576316	conserved Plasmodium protein, unknown function
PF3D7_1361600	MAL13P1.307	-0.36826	-0.621053	conserved Plasmodium protein, unknown function
PF3D7_0825200	MAL8P1.27	-0.369485	-0.547807	translation initiation factor IF-3, putative
PF3D7_0103000	PFA0150c	-0.369485	-0.635965	vacuolar protein sorting-associated protein VTA1, putative
PF3D7_1322300	PF13_0126	-0.370711	-0.654386	translation initiation factor EIF-2B subunit related
PF3D7_0203400	PFB0161c	-0.370711	-0.634649	conserved Plasmodium protein, unknown function
PF3D7_0418900	PFD0915w	-0.370711	-0.507895	conserved Plasmodium protein, unknown function
PF3D7_1338900	MAL13P1.196	-0.371324	-0.512719	serine/threonine protein kinase, putative
PF3D7_1318100	MAL13P1.95	-0.371324	-0.520175	ferredoxin, putative
PF3D7_0408700	PFD0430c	-0.371324	0.508772	perforin like protein 1,sporozoite micronemal protein essential for cell traversal (SPECT2)
PF3D7_0934400	PFI1665w	-0.371324	-0.611842	transcription factor with AP2 domain(s), putative (ApiAP2)
PF3D7_0408900.2	PFD0440w	-0.371936	-0.560965	peptidase, M22 family, putative
PF3D7_0408900.1	PFD0440w	-0.371936	-0.560965	peptidase, M22 family, putative
PF3D7_1216400	PFL0790w	-0.372549	-0.552632	conserved Plasmodium membrane protein, unknown function
PF3D7_0933200	PFI1610c	-0.373162	-0.558772	calcyclin binding protein, putative
PF3D7_0708200	PF07_0028	-0.373775	-0.581579	conserved Plasmodium protein, unknown function
PF3D7_0721100	PF07_0087	-0.373775	-0.507895	conserved Plasmodium protein, unknown function
PF3D7_0927600	PFI1355w	-0.373775	-0.588596	conserved Plasmodium protein, unknown function
PF3D7_0934200	PFI1655c	-0.373775	-0.532018	conserved Plasmodium protein, unknown function
PF3D7_1141400	PF11_0425	-0.375613	-0.560965	phosphatidylinositol N-acetylglucosaminyltransferase subunit H, putative (PIGH)
PF3D7_0308500	PFC0360w	-0.376225	-0.582456	activator of Hsp90 ATPase, putative
PF3D7_0311300	PFC0475c	-0.38174	-0.589912	phosphatidylinositol 3- and 4-kinase, putative
PF3D7_0932300	PFI1570c	-0.38174	-0.50614	M18 aspartyl aminopeptidase (M18AAP)
PF3D7_0411800	PFD0585c	-0.382353	-0.557456	conserved Plasmodium protein, unknown function
PF3D7_0314200	PFC0590c	-0.386642	-0.542105	conserved Plasmodium protein, unknown function
PF3D7_0314300	PFC0590c	-0.386642	-0.542105	DER1-like protein (Der1-2)
PF3D7_0929100	PFI1430w	-0.386642	-0.57193	conserved Plasmodium protein, unknown function
PF3D7_0935800	PFI1730w	-0.386642	-0.504644	cytoadherence linked asexual protein 9 (CLAG9)
PF3D7_0815000	MAL8P1.86	-0.387868	-0.597807	selenoprotein (Sel3)
PF3D7_1029800	PF10_0291	-0.38848	-0.603947	RAP protein, putative
PF3D7_1319700	MAL13P1.105	-0.391544	-0.636842	ser/thr protein phosphatase 2A regulatory subunit A, putative
PF3D7_1439700	PF14_0376	-0.39277	0.510088	leucine carboxyl methyltransferase, putative
PF3D7_0933100	PFI1605w	-0.393382	-0.567544	conserved Plasmodium protein, unknown function
PF3D7_0616600	PFF0805c	-0.395833	-0.677193	conserved Plasmodium protein, unknown function
PF3D7_1455200.1	PF14_0526	-0.397672	-0.564474	methyltransferase, putative
PF3D7_1455200.2	PF14_0526	-0.397672	-0.564474	methyltransferase, putative
PF3D7_0715800	PF07_0064	-0.398284	-0.516667	drug/metabolite exporter, drug/metabolite transporter
PF3D7_1023400	PF10_0227	-0.398284	-0.52807	HORMA domain protein, putative
PF3D7_1016300	PF10_0159	-0.39951	-0.582018	glycophorin binding protein (GBP)
PF3D7_0307600	PFC0320w	-0.39951	-0.502193	conserved Plasmodium protein, unknown function
PF3D7_1232100	PFL1545c	-0.39951	-0.573271	60 kDa chaperonin (CPN60)
PF3D7_1036600.1	PF10_0358	-0.401348	-0.675877	conserved Plasmodium protein, unknown function
PF3D7_1036600.2	PF10_0358	-0.401348	-0.675877	conserved Plasmodium protein, unknown function
PF3D7_0312000	PFC0506w	-0.401961	-0.55614	conserved Plasmodium protein, unknown function
PF3D7_1312300	PF13_0068	-0.402574	-0.647368	mitochondrial ribosomal protein S35 precursor, putative
PF3D7_0813500	PF08_0080	-0.404412	-0.601754	conserved Plasmodium protein, unknown function
PF3D7_1034500	PF10_0335	-0.404412	-0.588158	conserved Plasmodium protein, unknown function
PF3D7_0111400	PFA0550w	-0.404412	-0.531992	conserved Plasmodium protein, unknown function (GEXP19)
PF3D7_1361900	PF13_0328	-0.405025	-0.563596	proliferating cell nuclear antigen (PCNA)
PF3D7_0802200	PF08_0131	-0.408088	-0.579386	1-cys peroxiredoxin (1-CysPxn)
PF3D7_1215200	PFL0735w	-0.408088	-0.585965	peptidyl-prolyl cis-trans isomerase (CYP32)
PF3D7_0811900	MAL8P1.101	-0.409926	-0.585526	RNA binding protein, putative
PF3D7_1368700	PF13_0359	-0.410539	-0.542105	mitochondrial carrier protein, putative
PF3D7_1201800	PFL0090c	-0.410539	-0.541667	cytochrome c oxidase assembly protein COX19, putative (COX19)
PF3D7_1361700	PF13_0327	-0.411152	-0.52193	cytochrome c oxidase subunit 2, putative
PF3D7_0828500	PF08_0009	-0.411765	-0.521491	translation initiation factor EIF-2b alpha subunit, putative
PF3D7_0503200	PFE0155w	-0.411765	-0.525	conserved Plasmodium protein, unknown function
PF3D7_1455700	PF14_0531	-0.41299	-0.600439	conserved Plasmodium protein, unknown function
PF3D7_1207000	PFL0350c	-0.413603	-0.604825	conserved Plasmodium protein, unknown function
PF3D7_1221000	PFL1010c	-0.414828	-0.582559	histone-lysine N-methyltransferase, H3 lysine-4 specific (SET10)
PF3D7_0708400	PF07_0029	-0.415441	-0.584107	heat shock protein 90 (HSP90)
PF3D7_0710200	PF07_0042	-0.416667	-0.582895	conserved Plasmodium protein, unknown function
PF3D7_0716300	MAL7P1.77	-0.419118	-0.596491	conserved Plasmodium protein, unknown function
PF3D7_0527600	PFE1375c	-0.419118	-0.545614	conserved Plasmodium protein, unknown function
PF3D7_1111100	PF11_0117	-0.420343	-0.52807	replication factor C subunit 5, putative (RFC5)
PF3D7_0111300	PFA0545c	-0.420956	-0.517105	replication factor c protein, putative
PF3D7_1313500	PF13_0078	-0.422794	0.54693	conserved Plasmodium membrane protein, unknown function
PF3D7_0510100	PFE0500c	-0.422794	-0.625903	conserved Plasmodium protein, unknown function
PF3D7_0107000	PFA0345w	-0.424632	-0.575439	centrin-1 (CEN1)
PF3D7_1363600	PF13_0337	-0.427083	-0.555702	conserved Plasmodium protein, unknown function
PF3D7_0515200	PFE0760w	-0.430147	-0.646053	conserved Plasmodium protein, unknown function
PF3D7_0608800	PFF0435w	-0.431985	-0.539912	ornithine aminotransferase (OAT)
PF3D7_1228300	PFL1370w	-0.431985	-0.669298	NIMA related kinase 1 (NEK1)
PF3D7_1021900	PF10_0213	-0.435049	-0.586404	conserved Plasmodium protein (10b antigen), unknown function
PF3D7_0529800	PFE1485w	-0.435662	-0.598684	conserved Plasmodium protein, unknown function
PF3D7_0611300	PFF0555w	-0.435662	-0.542105	conserved Plasmodium protein, unknown function
PF3D7_1427300	PF14_0252	-0.436887	-0.551316	conserved Plasmodium protein, unknown function
PF3D7_1015500	PF10_0152	-0.438113	-0.570175	conserved Plasmodium protein, unknown function
PF3D7_1342200	PF13_0230	-0.438725	-0.575877	conserved Plasmodium membrane protein, unknown function
PF3D7_0827600	MAL8P1.18	-0.440564	-0.583333	conserved Plasmodium protein, unknown function
PF3D7_1363500	PF13_0336	-0.440564	-0.50614	DNase I-like protein, putative
PF3D7_1419000	PF14_0184	-0.440564	-0.545614	conserved Plasmodium protein, unknown function
PF3D7_0623900	PFF1150w	-0.445466	-0.557018	ribonuclease H2 subunit A, putative
PF3D7_0919600	PFI0960w	-0.448529	-0.667544	dolichyl-diphosphooligosaccharide-protein glycosyltransferase, putative
PF3D7_1304000	MAL13P1.21	-0.451593	-0.657018	chromosome condensation protein, putative
PF3D7_0729600	MAL7P1.160	-0.452819	-0.54693	conserved Plasmodium protein, unknown function
PF3D7_1145500	PF11_0466	-0.454657	-0.546053	transporter, putative
PF3D7_1436700	PF14_0347	-0.45527	-0.555702	conserved Plasmodium protein, unknown function
PF3D7_1475300	PF14_0721	-0.45527	-0.520175	cytochrome c oxidase assembly protein COX11, putative (COX11)
PF3D7_0933300	PFI1615w	-0.45527	-0.614912	conserved Plasmodium protein, unknown function
PF3D7_0933400	PFI1615w	-0.45527	-0.614912	conserved Plasmodium protein, unknown function
PF3D7_1416900	PF14_0167	-0.455882	-0.522368	prefoldin subunit 2, putative
PF3D7_0604600	PFF0225w	-0.458333	-0.52807	DNA helicase, putative
PF3D7_0322000	PFC0975c	-0.459559	-0.509211	peptidyl-prolyl cis-trans isomerase (CYP19A)
PF3D7_0315400	PFC0670c	-0.460172	-0.608333	conserved Plasmodium protein, unknown function
PF3D7_0925300	PFI1240c	-0.460172	-0.605702	proline--tRNA ligase, putative
PF3D7_0104400	PFA0225w	-0.46201	-0.547368	4-hydroxy-3-methylbut-2-enyl diphosphate reductase (LytB)
PF3D7_0219600	PFB0895c	-0.46201	-0.60614	replication factor C subunit 1, putative
PF3D7_0313800	PFC0575w	-0.46201	-0.600619	conserved Plasmodium protein, unknown function
PF3D7_1120900	PF11_0216	-0.462623	-0.578509	heat shock factor binding protein 1, putative
PF3D7_0303700	PFC0170c	-0.466299	-0.549561	dihydrolipoamide acyltransferase, putative
PF3D7_1338600	MAL13P1.193	-0.466912	-0.625	conserved Plasmodium protein, unknown function
PF3D7_1037000	PF10_0362	-0.467525	-0.514035	DNA polymerase zeta catalytic subunit, putative
PF3D7_1249500	PFL2375c	-0.469363	-0.561404	cutA, putative
PF3D7_0313700.2	PFC0571c	-0.472426	-0.601754	conserved Plasmodium protein, unknown function
PF3D7_0313700.1	PFC0571c	-0.472426	-0.601754	conserved Plasmodium protein, unknown function
PF3D7_1117100	PF11_0177	-0.474265	-0.615789	deubiquinating/deneddylating enzyme (UCH54)
PF3D7_0504000	PFE0195w	-0.474265	-0.502632	cation transporting P-ATPase (ATPase3)
PF3D7_1208900	PFL0445w	-0.474265	-0.52807	conserved Plasmodium protein, unknown function
PF3D7_1462200	PF14_0592	-0.474877	-0.584211	conserved Plasmodium protein, unknown function
PF3D7_1139700	PF11_0407	-0.47549	-0.525877	adrenodoxin reductase, putative
PF3D7_0913100	PFI0640c	-0.476103	-0.506579	conserved Plasmodium protein, unknown function
PF3D7_0616200	MAL6P1.264	-0.477328	-0.578509	Ndc80 homologue, putative
PF3D7_0104800	PFA0245w	-0.477328	-0.58114	novel putative transporter 1 (NPT1)
PF3D7_0526700	PFE1330c	-0.477941	-0.504386	conserved Plasmodium protein, unknown function
PF3D7_1112700	PF11_0527	-0.479167	-0.546491	conserved Plasmodium protein, unknown function
PF3D7_1243900	PFL2110c	-0.479167	-0.52193	double C2-like domain-containing protein (DOC2)
PF3D7_1450800	PF14_0483	-0.479779	-0.505702	conserved Plasmodium protein, unknown function
PF3D7_0111000	PFA0535c	-0.480392	-0.588596	kinesin-8, putative
PF3D7_1366200	MAL13P1.332	-0.481005	-0.658772	conserved Plasmodium protein, unknown function
PF3D7_1001200	PF10_0016	-0.481005	-0.52193	acyl-CoA binding protein, isoform 2, ACBP2 (ACBP2)
PF3D7_1419200	PF14_0186	-0.48223	-0.618421	conserved Plasmodium protein, unknown function
PF3D7_1017300.1	PF10_0168	-0.484069	-0.616228	golgi re-assembly stacking protein 2 (GRASP)
PF3D7_1017300.2	PF10_0168	-0.484069	-0.616228	golgi re-assembly stacking protein 2 (GRASP)
PF3D7_1127100	PF11_0282	-0.484069	-0.512719	deoxyuridine 5'-triphosphate nucleotidohydrolase (dUTPase)
PF3D7_1471100	PF14_0678	-0.484069	-0.50307	exported protein 2 (EXP2)
PF3D7_0203300	PFB0160w	-0.484681	-0.663596	ERCC1 nucleotide excision repair protein, putative
PF3D7_0611200	MAL6P1.114	-0.485907	-0.639319	transcription factor with AP2 domain(s), putative (ApiAP2)
PF3D7_1440100	PF14_0380	-0.485907	-0.529825	conserved Plasmodium protein, unknown function
PF3D7_0605800	PFF0285c	-0.485907	-0.50614	DNA repair-like protein, putative
PF3D7_0720900	MAL7P1.111	-0.488235	-0.659211	conserved Plasmodium protein, unknown function
PF3D7_1330300	MAL13P1.162	-0.489583	-0.526754	DnaJ protein, putative
PF3D7_1345900	MAL13P1.229	-0.489583	-0.618421	conserved Plasmodium protein, unknown function
PF3D7_0709100	PF07_0035	-0.489583	-0.542544	Cg1 protein
PF3D7_0312400	PFC0525c	-0.491176	-0.583075	glycogen synthase kinase 3 (GSK3)
PF3D7_1435700.1	PF14_0338	-0.492034	-0.545175	ataxin-2 like protein, putative
PF3D7_1435700.2	PF14_0338	-0.492034	-0.545175	ataxin-2 like protein, putative
PF3D7_0105800	PFA0285c	-0.492647	-0.539474	conserved Plasmodium protein, unknown function
PF3D7_1012400	PF10_0121	-0.49326	-0.606579	hypoxanthine-guanine phosphoribosyltransferase (HGPRT)
PF3D7_0525200	PFE1255w	-0.496936	-0.521053	conserved Plasmodium protein, unknown function
PF3D7_1245200	PFL2170c	-0.497549	-0.517982	conserved Plasmodium membrane protein, unknown function
PF3D7_0310000	PFC0416w	-0.498162	-0.512281	conserved Plasmodium protein, unknown function
PF3D7_0521300	PFE1070c	-0.498162	-0.53114	conserved Plasmodium protein, unknown function
PF3D7_1022800	PF10_0221	-0.498775	-0.639035	4-hydroxy-3-methylbut-2-en-1-yl diphosphate synthase (GcpE)
PF3D7_0202600.2	PFB0125c	-0.498775	-0.538158	conserved Plasmodium protein, unknown function
PF3D7_0202600.1	PFB0125c	-0.498775	-0.538158	conserved Plasmodium protein, unknown function
PF3D7_0923700	PFI1165c	-0.498775	-0.540248	conserved protein, unknown function
PF3D7_0411300	PFD0560w	-0.499387	-0.517982	conserved Plasmodium protein, unknown function
PF3D7_1024000	PF10_0233	-0.500613	-0.543421	conserved Plasmodium protein, unknown function
PF3D7_1137400	PF11_0385	-0.501838	-0.564035	UVB-resistance protein UVR8 homologue
PF3D7_0104100	PFA0205w	-0.502451	0.556579	conserved Plasmodium membrane protein, unknown function
PF3D7_0821000	MAL8P1.53	-0.503064	-0.527193	conserved Plasmodium protein, unknown function
PF3D7_0630300	PFF1470c	-0.503064	-0.552193	DNA polymerase epsilon, catalytic subunit a, putative
PF3D7_1122500	PF11_0233	-0.503676	-0.550568	conserved Plasmodium protein, unknown function
PF3D7_1208700	PFL0435w	-0.504289	-0.562281	conserved Plasmodium protein, unknown function
PF3D7_0608400	MAL6P1.87	-0.50674	-0.557018	conserved Plasmodium protein, unknown function
PF3D7_1444900	PF14_0426	-0.508578	-0.572807	conserved Plasmodium protein, unknown function
PF3D7_1452700	PF14_0502	-0.508578	-0.571053	U1 snRNA associated protein, putative
PF3D7_0904700	PFI0230c	-0.509804	-0.542982	bacterial histone-like protein (HU)
PF3D7_0215800	PFB0720c	-0.510294	-0.564035	origin recognition complex subunit 5 (ORC5)
PF3D7_0103200	PFA0160c	-0.510417	-0.572807	nucleoside transporter 4 (NT4)
PF3D7_0213200	PFB0600c	-0.511029	-0.621491	conserved Plasmodium protein, unknown function
PF3D7_1241500	PFL1995c	-0.512255	-0.516228	conserved Plasmodium protein, unknown function
PF3D7_1025700	PF10_0253	-0.512868	-0.61886	conserved Plasmodium protein, unknown function
PF3D7_1244000	PFL2115c	-0.51348	-0.573246	glucose inhibited division protein a homologue, putative
PF3D7_1406700	PF14_0064	-0.514093	-0.611842	phosphatase, putative
PF3D7_0219500	PFB0890c	-0.514093	-0.596053	pseudouridine synthase, putative
PF3D7_0705400	PF07_0023	-0.514706	-0.535088	DNA replication licensing factor MCM7, putative (MCM7)
PF3D7_1442500	PF14_0403	-0.51777	-0.514474	protein prenyltransferase alpha subunit, putative
PF3D7_0504400	PFE0215w	-0.518382	-0.578509	ATP-dependent helicase, putative
PF3D7_1433600	PF14_0317	-0.519608	-0.59693	microsomal signal peptidase protein, putative (SPC1)
PF3D7_1237700	PFL1825w	-0.519608	-0.540351	conserved Plasmodium membrane protein, unknown function
PF3D7_0914800	PFI0725c	-0.520221	-0.552632	GINS complex subunit Psf3, putative
PF3D7_1012100	PF10_0118	-0.522059	-0.522368	conserved Plasmodium protein, unknown function
PF3D7_1115000	PF11_0159	-0.522059	-0.534211	conserved Plasmodium protein, unknown function
PF3D7_1469700	PF14_0665	-0.522672	-0.527193	mediator of RNA polymerase II transcription subunit 6, putative
PF3D7_1430600	PF14_0285	-0.525123	-0.504386	exodeoxyribonuclease III, putative
PF3D7_1213600	PFL0660w	-0.525735	-0.523684	dynein light chain 1, putative (DLC8)
PF3D7_1441700	PF14_0396	-0.526348	-0.525439	metalloprotease, putative
PF3D7_0417200	PFD0830w	-0.526961	-0.581579	bifunctional dihydrofolate reductase-thymidylate synthase (DHFR-TS)
PF3D7_0513600	PFE0675c	-0.527574	-0.601754	deoxyribodipyrimidine photo-lyase, putative
PF3D7_1472700	PF14_0695	-0.529412	-0.525877	DNA-directed RNA polymerase, alpha subunit, putative
PF3D7_0503000	PFE0145w	-0.531863	-0.664035	50S ribosomal protein L28, apicoplast, putative
PF3D7_0210100.1	PFB0455w	-0.533088	-0.513158	60S ribosomal protein L37ae, putative
PF3D7_0210100.2	PFB0455w	-0.533088	-0.513158	60S ribosomal protein L37ae, putative
PF3D7_1116400	PF11_0171	-0.535539	-0.54693	ER membrane protein Sec12 (SEC12)
PF3D7_0415600	PFD0755c	-0.535539	-0.576754	GTP:AMP phosphotransferase (GAK)
PF3D7_0604700	MAL6P1.50	-0.536152	-0.596053	glyoxalase I (GILP)
PF3D7_1343600	MAL13P1.218	-0.53799	-0.608772	UDP-N-acetylglucosamine pyrophosphorylase, putative
PF3D7_1465100	PF14_0618	-0.53799	-0.510965	conserved Plasmodium protein, unknown function
PF3D7_1324300	MAL13P1.133	-0.539828	-0.691667	conserved Plasmodium membrane protein, unknown function
PF3D7_0321100	PFC0930c	-0.540441	-0.591228	conserved Plasmodium protein, unknown function
PF3D7_1119000	PF11_0197	-0.541667	-0.650877	acyl-CoA-binding protein, putative
PF3D7_0827500	PF08_0014	-0.542279	-0.646491	apicoplast ribosomal protein L21 precursor, putative
PF3D7_0819600	MAL8P1.62	-0.542892	-0.664912	conserved Plasmodium protein, unknown function
PF3D7_1450900	PF14_0484	-0.545343	-0.571053	acetyl-CoA acetyltransferase, putative
PF3D7_0522500	PFE1125w	-0.545343	-0.580263	50S ribosomal protein L17, apicoplast, putative (RPL17)
PF3D7_1432700	PF14_0309	-0.547794	-0.521491	protein-L-isoaspartate O-methyltransferase beta-aspartate methyltransferase, putative
PF3D7_0308000	PFC0340w	-0.550245	-0.558772	DNA polymerase epsilon subunit b, putative
PF3D7_0913200	PFI0645w	-0.550858	-0.521053	elongation factor 1-beta (EF-1beta)
PF3D7_0726700	PF07_0109	-0.553309	-0.612719	conserved Plasmodium protein, unknown function
PF3D7_1313400	PF13_0077	-0.553922	-0.59693	DEAD box helicase, putative
PF3D7_0320600	PFC0911c	-0.553922	-0.596491	conserved Plasmodium protein, unknown function
PF3D7_1334100	PF13_0189	-0.555147	-0.591228	conserved Plasmodium protein, unknown function
PF3D7_1246900	PFL2250c	-0.55576	-0.558333	RAC-beta serine/threonine protein kinase (PKB)
PF3D7_1436800	PF14_0348	-0.560049	-0.55614	ATP-dependent Clp protease proteolytic subunit (ClpR)
PF3D7_0109400	PFA0460c	-0.566176	-0.608333	tubulin-specific chaperone a, putative
PF3D7_0513800	PFE0690c	-0.566176	-0.612719	Rab GTPase 1a (RAB1a)
PF3D7_0515900	PFE0795c	-0.566789	-0.572368	protein phosphatase, putative
PF3D7_0816600	PF08_0063	-0.56924	-0.515351	ClpB protein, putative (ClpB1)
PF3D7_0930200	PFI1470c	-0.570466	-0.640789	leucine-rich repeat protein (LRR8)
PF3D7_0930100	PFI1470c	-0.570466	-0.640789	conserved Plasmodium protein, unknown function
PF3D7_1474100	PF14_0709	-0.572917	-0.530263	mitochondrial ribosomal protein L20 precursor, putative
PF3D7_0413700	PFD0670c	-0.574142	-0.675	lysine decarboxylase-like protein, putative
PF3D7_1134400	PF11_0355	-0.577206	-0.557895	conserved Plasmodium protein, unknown function
PF3D7_1417800	PF14_0177	-0.578431	-0.569659	DNA replication licensing factor MCM2 (MCM2)
PF3D7_0105900	PFA0290w	-0.578431	-0.640789	DNA binding protein, putative
PF3D7_1323600	PF13_0134	-0.581495	-0.553947	conserved Plasmodium protein, unknown function
PF3D7_0506300	PFE0310c	-0.582108	-0.517544	conserved Plasmodium protein, unknown function
PF3D7_0728800	MAL7P1.157	-0.585172	-0.620175	conserved Plasmodium protein, unknown function
PF3D7_0505400	PFE0265c	-0.585784	-0.620175	conserved Plasmodium protein, unknown function
PF3D7_1211300	PFL0560c	-0.585784	-0.579386	DNA helicase MCM8, putative (MCM8)
PF3D7_1309800	PF13_0054	-0.586397	-0.501754	conserved Plasmodium protein, unknown function
PF3D7_1304500	PF13_0021	-0.590074	-0.614912	small heat shock protein, putative
PF3D7_0211200	PFB0500c	-0.591912	-0.560888	Rab GTPase 5a (RAB5a)
PF3D7_0715600	PF07_0062	-0.592525	-0.575	GTP-binding translation elongation factor tu family protein, putative
PF3D7_0906100	PFI0300w	-0.59375	-0.587281	developmental protein, putative
PF3D7_1437400	PF14_0354	-0.594975	-0.503947	pantothenate kinase, putative
PF3D7_1336200	MAL13P1.180	-0.598039	-0.65307	conserved Plasmodium protein, unknown function
PF3D7_1456200	PF14_0535	-0.601716	-0.613596	SNARE protein, putative (SYN3)
PF3D7_0211700	PFB0520w	-0.606005	-0.649561	protein kinase, putative (TKL1)
PF3D7_1324100	MAL13P1.131	-0.612132	-0.633333	conserved Plasmodium membrane protein, unknown function
PF3D7_0929800	PFI1460c	-0.621936	-0.560088	conserved Plasmodium protein, unknown function
PF3D7_0929700	PFI1460c	-0.621936	-0.560088	conserved Plasmodium protein, unknown function
PF3D7_1431000	PF14_0289	-0.627451	-0.506192	mitochondrial ribosomal protein L17-2 precursor, putative
PF3D7_0911700	PFI0570w	-0.628064	-0.507895	GTP binding protein, putative
PF3D7_1006500	PF10_0065	-0.631127	-0.570175	conserved Plasmodium protein, unknown function
PF3D7_1432000	PF14_0300	-0.635417	-0.634649	syntaxin, Qa-SNARE family (SYN11)
PF3D7_1209900	PFL0495c	-0.647059	-0.537281	ABC transporter, (TAP family), putative
PF3D7_1141600	PF11_0427	-0.653186	-0.589912	dolichol phosphate mannose synthase (DPM1)
PF3D7_1334500	PF13_0192	-0.653799	-0.565789	conserved Plasmodium protein, unknown function
PF3D7_0501800	PFE0090w	-0.659314	-0.589474	chromosome assembly factor 1 (CAF1)
PF3D7_0613400	PFF0650w	-0.660539	-0.506579	apicoplast ribosomal protein L18 precursor, putative
PF3D7_1112400	PF11_0130	-0.661765	-0.550439	conserved Plasmodium protein, unknown function
PF3D7_1428600	PF14_0265	-0.681373	-0.552193	peptide chain release factor 1, putative

## Sheet: CQR_above0.5
NewID	Previous PlasmoDBID	Correlation to pfcrt in CQR	Correlation to pfrct in CQS	Product Description
PF3D7_1318600	MAL13P1.100	0.512868	0.160526	conserved Plasmodium protein, unknown function
PF3D7_1321300	MAL13P1.116	-0.538603	0.189035	conserved Plasmodium membrane protein, unknown function
PF3D7_1321700	MAL13P1.120	0.552696	0.054386	splicing factor, putative
PF3D7_1324100	MAL13P1.131	-0.612132	-0.633333	conserved Plasmodium membrane protein, unknown function
PF3D7_1324300	MAL13P1.133	-0.539828	-0.691667	conserved Plasmodium membrane protein, unknown function
PF3D7_1331300	MAL13P1.167	-0.542279	-0.351754	signal peptidase 21 kDa subunit (SP21)
PF3D7_1336200	MAL13P1.180	-0.598039	-0.65307	conserved Plasmodium protein, unknown function
PF3D7_1303800	MAL13P1.19	-0.506127	-0.252193	conserved Plasmodium protein, unknown function
PF3D7_1343600	MAL13P1.218	-0.53799	-0.608772	UDP-N-acetylglucosamine pyrophosphorylase, putative
PF3D7_1345100	MAL13P1.225	0.584559	0.458772	thioredoxin 2 (TRX2)
PF3D7_1345900	MAL13P1.229	-0.625613	-0.595614	conserved Plasmodium protein, unknown function
PF3D7_1347500	MAL13P1.237	0.520221	-0.0899123	DNA/RNA-binding protein Alba 4 (ALBA4)
PF3D7_1348300	MAL13P1.243	0.693015	0.351754	elongation factor Tu, putative
PF3D7_1348500	MAL13P1.244	-0.533088	-0.386404	TBC domain protein, putative
PF3D7_1350200	MAL13P1.253	0.58027	0.426754	small nuclear ribonucleoprotein E, putative (SNRPE)
PF3D7_1351100	MAL13P1.257	0.545956	-0.0232456	conserved Plasmodium protein, unknown function
PF3D7_1352200	MAL13P1.264	0.580882	0.298684	conserved Plasmodium protein, unknown function
PF3D7_1353900	MAL13P1.270	-0.577206	-0.449123	proteasome subunit, putative
PF3D7_1358900	MAL13P1.294	0.735294	0.439035	GTP binding protein, putative
PF3D7_1359700	MAL13P1.296	-0.545536	0.391641	conserved Plasmodium protein, unknown function
PF3D7_1360300	MAL13P1.300	-0.505515	-0.407018	conserved Plasmodium protein, unknown function
PF3D7_1360900	MAL13P1.303	-0.525123	-0.364035	polyadenylate-binding protein, putative
PF3D7_1362500	MAL13P1.311	-0.503676	-0.142105	exonuclease, putative
PF3D7_1364400	MAL13P1.323	-0.5625	0.0982456	conserved Plasmodium protein, unknown function
PF3D7_1364600	MAL13P1.324	-0.624387	-0.321053	aldo-keto reductase, putative
PF3D7_1306700	MAL13P1.33	-0.503676	-0.32193	conserved Plasmodium protein, unknown function
PF3D7_1308400	MAL13P1.39	-0.528799	0.13114	conserved Plasmodium protein, unknown function
PF3D7_1309000	MAL13P1.43	0.546569	0.175877	conserved Plasmodium protein, unknown function
PF3D7_1309300	MAL13P1.45	0.525123	0.105702	U4/U6 small nuclear ribonucleoprotein PRP3, putative (PRPF3)
PF3D7_1310000	MAL13P1.47	-0.518382	-0.0754386	mitochondrial ATP synthase delta subunit, putative (OSCP)
PF3D7_1311800	MAL13P1.56	0.522672	-0.0881579	M1-family alanyl aminopeptidase (M1AAP)
PF3D7_1301700	MAL13P1.61	0.571691	0.645175	Plasmodium exported protein (hyp8), unknown function (GEXP07)
PF3D7_1313100	MAL13P1.66	-0.549632	0.00175439	conserved Plasmodium protein, unknown function
PF3D7_1313700	MAL13P1.69	-0.534926	-0.114474	septum formation protein MAF homologue, putative
PF3D7_1313800	MAL13P1.70	0.682598	0.353947	conserved Plasmodium membrane protein, unknown function
PF3D7_1314700	MAL13P1.75	-0.522059	-0.432456	conserved Plasmodium protein, unknown function
PF3D7_1318400	MAL13P1.96	-0.567402	-0.360526	chromosome segregation protein, putative
PF3D7_0629000	MAL6P1.138	-0.530637	-0.320614	conserved protein, unknown function
PF3D7_0604700	MAL6P1.50	-0.536152	-0.596053	glyoxalase I (GILP)
PF3D7_0608400	MAL6P1.87	-0.50674	-0.557018	conserved Plasmodium protein, unknown function
PF3D7_0725400	MAL7P1.141	0.552696	0.462281	conserved Plasmodium protein, unknown function
PF3D7_0726500	MAL7P1.147	0.518995	-0.290789	ubiquitin carboxyl-terminal hydrolase, putative
PF3D7_0703900	MAL7P1.15	0.621324	0.144298	conserved Plasmodium membrane protein, unknown function
PF3D7_0727600	MAL7P1.152	-0.527574	-0.139474	conserved Plasmodium protein, unknown function
PF3D7_0728800	MAL7P1.157	-0.585172	-0.620175	conserved Plasmodium protein, unknown function
PF3D7_0730800.2	MAL7P1.170	0.613358	0.502064	Plasmodium exported protein, unknown function
PF3D7_0730800.1	MAL7P1.170	0.613358	0.502064	Plasmodium exported protein, unknown function
PF3D7_0731100	MAL7P1.172	0.556985	0.484211	Plasmodium exported protein (PHISTc), unknown function (GEXP11)
PF3D7_0731500	MAL7P1.176	0.568627	0.245175	erythrocyte binding antigen-175 (EBA175)
PF3D7_0704600	MAL7P1.19	0.596201	0.331579	ubiquitin transferase, putative
PF3D7_0711100	MAL7P1.34	0.560049	0.548684	conserved Plasmodium membrane protein, unknown function
PF3D7_0712200	MAL7P1.47	-0.571429	-0.144479	rifin, pseudogene (RIF)
PF3D7_0702000	MAL7P1.6	0.515319	0.482456	Plasmodium exported protein (hyp12), unknown function
PF3D7_0713400	MAL7P1.64	0.514093	0.235526	serpentine receptor, putative (SR25)
PF3D7_0713700	MAL7P1.67	0.528186	0.369298	conserved Plasmodium protein, unknown function
PF3D7_0702100	MAL7P1.7	0.530637	-0.0118421	Plasmodium exported protein (PHISTb), unknown function, pseudogene
PF3D7_0715300	MAL7P1.73	-0.545956	-0.233772	calcium/calmodulin-dependent protein kinase, putative
PF3D7_0715400	MAL7P1.74	-0.526348	-0.440351	secreted ookinete protein, putative (PSOP20)
PF3D7_0716200	MAL7P1.76	0.598652	0.264912	conserved Plasmodium protein, unknown function
PF3D7_0716500	MAL7P1.79	-0.550245	-0.483333	conserved Plasmodium protein, unknown function
PF3D7_0717100	MAL7P1.83	-0.547181	-0.430263	conserved Plasmodium protein, unknown function
PF3D7_0718100	MAL7P1.91	-0.608456	-0.126754	exported serine/threonine protein kinase (EST)
PF3D7_0811900	MAL8P1.101	-0.628676	-0.577632	RNA binding protein, putative
PF3D7_0810700	MAL8P1.107	-0.532475	-0.383333	conserved Plasmodium protein, unknown function
PF3D7_0808300	MAL8P1.122	0.548407	0.106579	ubiquitin regulatory protein, putative
PF3D7_0807200	MAL8P1.130	0.677083	0.239035	conserved Plasmodium membrane protein, unknown function
PF3D7_0807000	MAL8P1.131	0.615196	0.269737	gas41 homologue, putative
PF3D7_0804500	MAL8P1.139	-0.614583	-0.282456	conserved Plasmodium membrane protein, unknown function
PF3D7_0804400	MAL8P1.140	-0.541667	-0.208333	methionine aminopeptidase 1c, putative (MetAP1c)
PF3D7_0802100	MAL8P1.153	-0.590686	-0.238158	transcription factor with AP2 domain(s) (ApiAP2)
PF3D7_0825800	MAL8P1.25	-0.51777	0.397807	conserved Plasmodium protein, unknown function
PF3D7_0825000	MAL8P1.29	-0.506127	-0.0662281	conserved Plasmodium protein, unknown function
PF3D7_0824200	MAL8P1.34	-0.504289	-0.506579	conserved Plasmodium protein, unknown function
PF3D7_0823700	MAL8P1.36	0.58701	0.430702	conserved Plasmodium protein, unknown function
PF3D7_0830600	MAL8P1.4	0.650123	0.524561	Plasmodium exported protein (PHISTc), unknown function
PF3D7_0823200	MAL8P1.40	0.507353	0.0276316	RNA binding protein, putative
PF3D7_0822300	MAL8P1.48	0.509191	0.168421	small nuclear ribonucleoprotein G, putative (SNRPG)
PF3D7_0821000	MAL8P1.53	-0.503064	-0.527193	conserved Plasmodium protein, unknown function
PF3D7_0820200	MAL8P1.58	-0.516544	-0.0723684	phosphatidylglycerophosphate synthase (PGPS)
PF3D7_0819600	MAL8P1.62	-0.542892	-0.664912	conserved Plasmodium protein, unknown function
PF3D7_0818400	MAL8P1.67	0.541054	0.218782	nucleolar preribosomal assembly protein, putative (UTP24)
PF3D7_0816100	MAL8P1.81	0.540441	0.315789	flavoprotein, putative
PF3D7_0814500	MAL8P1.88	0.631127	0.623246	conserved Plasmodium protein, unknown function
PF3D7_0702300	PF07_0006	0.522059	0.408772	sporozoite threonine and asparagine-rich protein (STARP)
PF3D7_0705000	PF07_0020	0.644608	0.373246	methyltransferase, putative
PF3D7_0705400	PF07_0023	-0.514706	-0.535088	DNA replication licensing factor MCM7, putative (MCM7)
PF3D7_0712000	PF07_0049	0.647059	0.229825	erythrocyte membrane protein 1, PfEMP1 (VAR)
PF3D7_0715000	PF07_0059	-0.546569	-0.0592105	4-nitrophenylphosphatase (PNPase)
PF3D7_0715600	PF07_0062	-0.592525	-0.575	GTP-binding translation elongation factor tu family protein, putative
PF3D7_0723100	PF07_0096	0.617647	0.515351	conserved Plasmodium protein, unknown function
PF3D7_0726100	PF07_0107	0.607843	0.511404	Plasmodium exported protein, unknown function
PF3D7_0726700	PF07_0109	-0.553309	-0.612719	conserved Plasmodium protein, unknown function
PF3D7_0730100	PF07_0125	-0.599877	-0.478947	tRNA pseudouridine synthase D, putative
PF3D7_0731600	PF07_0129	-0.544118	-0.478509	acyl-CoA synthetase (ACS5)
PF3D7_0830500	PF08_0003	0.541054	0.500439	tryptophan/threonine-rich antigen (TryThrA)
PF3D7_0828200	PF08_0011	-0.702206	-0.36886	leucine--tRNA ligase, putative
PF3D7_0827500	PF08_0014	-0.542279	-0.646491	apicoplast ribosomal protein L21 precursor, putative
PF3D7_0826300	PF08_0021	-0.629289	-0.215789	SPRY domain, putative
PF3D7_0824900	PF08_0027	0.618873	0.0776316	conserved Plasmodium protein, unknown function
PF3D7_0824500	PF08_0029	-0.517157	-0.420175	conserved Plasmodium protein, unknown function
PF3D7_0821100	PF08_0044	0.503676	0.329386	protein kinase 1 (PK1)
PF3D7_0820300	PF08_0047	0.618873	0.394737	conserved Plasmodium protein, unknown function
PF3D7_0816600	PF08_0063	-0.56924	-0.515351	ClpB protein, putative (ClpB1)
PF3D7_0815300	PF08_0068	-0.558211	-0.228947	FAD-dependent monooxygenase, putative
PF3D7_0808700	PF08_0106	0.542892	0.298246	erythrocyte membrane protein 1, PfEMP1 (VAR)
PF3D7_0807100	PF08_0111	0.540441	0.147807	RNA helicase, putative
PF3D7_0805200	PF08_0119	0.580882	0.368421	conserved Plasmodium protein, unknown function
PF3D7_0804800	PF08_0121	0.54473	0.072807	peptidyl-prolyl cis-trans isomerase (CYP24)
PF3D7_0800200	PF08_0141	0.537377	0.27193	erythrocyte membrane protein 1, PfEMP1 (VAR)
PF3D7_1001900	PF10_0023	0.578431	0.45	Plasmodium exported protein (hyp16), unknown function (PfJ23)
PF3D7_1002100	PF10_0025	0.502451	0.378947	PF70 protein (PF70)
PF3D7_1002900	PF10_0033	0.547794	0.37807	conserved Plasmodium protein, unknown function
PF3D7_1004800	PF10_0051	-0.66973	-0.419737	ADP/ATP carrier protein, putative
PF3D7_1006500	PF10_0065	-0.631127	-0.570175	conserved Plasmodium protein, unknown function
PF3D7_1006900	PF10_0069	-0.53799	-0.157018	PPPDE peptidase, putative
PF3D7_1010300	PF10_0100	0.51348	0.530702	succinate dehydrogenase subunit 4, putative (SDH4)
PF3D7_1012100	PF10_0118	-0.522059	-0.522368	conserved Plasmodium protein, unknown function
PF3D7_1012400	PF10_0121	-0.509191	-0.103947	hypoxanthine-guanine phosphoribosyltransferase (HGPRT)
PF3D7_1012900	PF10_0126	0.550858	0.407895	autophagy-related protein 18, putative (ATG18)
PF3D7_1015400	PF10_0151	-0.503064	-0.485526	conserved Plasmodium protein, unknown function
PF3D7_1016800	PF10_0163	0.571691	0.594737	Plasmodium exported protein (PHISTc), unknown function
PF3D7_1018300	PF10_0177	0.567402	0.186842	conserved Plasmodium protein, unknown function
PF3D7_1019900	PF10_0193	-0.525123	-0.384649	autophagy-related protein 8 (ATG8)
PF3D7_1021400	PF10_0208	0.610907	0.516228	endomembrane protein 70, putative
PF3D7_1022600	PF10_0219	0.552696	0.366667	kelch protein, putative
PF3D7_1024000	PF10_0233	-0.500613	-0.543421	conserved Plasmodium protein, unknown function
PF3D7_1024800	PF10_0242	0.579657	0.451316	conserved Plasmodium protein, unknown function
PF3D7_1025000	PF10_0244	0.563113	0.183333	formin 2, putative
PF3D7_1025700	PF10_0253	-0.512868	-0.61886	conserved Plasmodium protein, unknown function
PF3D7_1027100	PF10_0266	0.545343	0.469298	small subunit rRNA processing stabilizing factor, putative
PF3D7_1027200	PF10_0267	0.525735	0.482018	mitochondrial ribosomal protein S22 precursor, putative
PF3D7_1028000	PF10_0274	0.561275	0.583772	methyltransferase, putative
PF3D7_1030000	PF10_0293	0.514706	-0.146053	transcription factor, putative
PF3D7_1031500	PF10_0309	0.518382	-0.00131579	DEAD/DEAH box helicase, putative
PF3D7_1032400	PF10_0316	-0.509804	-0.287719	N-acetylglucosaminyl-phosphatidylinositol biosynthetic protein, putative
PF3D7_1032900	PF10_0320	-0.594975	-0.526316	RNA polymerase II-associated protein 1, putative
PF3D7_1032800	PF10_0320	-0.594975	-0.526316	leucine-rich repeat protein (LRR1)
PF3D7_1033800	PF10_0329	-0.594853	0.313725	plasmepsin VII
PF3D7_1035800	PF10_0350	0.521324	0.425877	probable protein, unknown function (M712)
PF3D7_1036700	PF10_0359	-0.501838	-0.0328947	phosducin-like protein, putative (PhLP2)
PF3D7_1037000	PF10_0362	-0.503064	-0.418421	DNA polymerase zeta catalytic subunit, putative
PF3D7_1037400	PF10_0367	0.639093	0.392544	conserved Plasmodium protein, unknown function
PF3D7_1038800	PF10_0378	0.645833	0.550877	RESA-like protein with PHIST and DnaJ domains
PF3D7_1040300	PF10_0396	-0.565179	-0.0992647	rifin (RIF)
PF3D7_1104100	PF11_0052	0.550858	0.199123	syntaxin, Qa-SNARE family (SYN13)
PF3D7_1104300	PF11_0054	-0.634191	-0.222368	conserved Plasmodium protein, unknown function
PF3D7_1105100	PF11_0062	0.526348	0.426754	histone H2B (H2B)
PF3D7_1105600	PF11_0067	0.635417	0.600439	translocon component PTEX88 (PTEX88)
PF3D7_1105700	PF11_0068	0.532475	0.125877	conserved protein, unknown function
PF3D7_1112100	PF11_0127	-0.517157	-0.471053	conserved Plasmodium protein, unknown function
PF3D7_1112200	PF11_0128	-0.54473	-0.450439	ubiquinone biosynthesis protein COQ4, putative (COQ4)
PF3D7_1112400	PF11_0130	-0.661765	-0.550439	conserved Plasmodium protein, unknown function
PF3D7_1113600	PF11_0144	0.553922	0.451316	Rpr2, RNAse P, putative
PF3D7_1114400	PF11_0153	-0.594975	-0.410526	conserved Plasmodium protein, unknown function
PF3D7_1115000	PF11_0159	-0.522059	-0.534211	conserved Plasmodium protein, unknown function
PF3D7_1115800	PF11_0166	0.534314	0.461404	conserved Plasmodium protein, unknown function
PF3D7_1116100	PF11_0168	-0.515931	-0.250439	serine esterase, putative
PF3D7_1116000	PF11_0168	-0.515931	-0.250439	rhoptry neck protein 4 (RON4)
PF3D7_1116200.2	PF11_0169	0.559436	0.590789	pyridoxine biosynthesis protein PDX2 (PDX2)
PF3D7_1116200.1	PF11_0169	0.559436	0.590789	pyridoxine biosynthesis protein PDX2 (PDX2)
PF3D7_1116400	PF11_0171	-0.535539	-0.54693	ER membrane protein Sec12 (SEC12)
PF3D7_1116800	PF11_0175	0.598652	0.435088	heat shock protein 101 (HSP101)
PF3D7_1118300	PF11_0189	0.570466	-0.0434211	insulinase, putative
PF3D7_1119000	PF11_0197	-0.541667	-0.650877	acyl-CoA-binding protein, putative
PF3D7_1121200	PF11_0219	-0.5	-0.373684	conserved Plasmodium protein, unknown function
PF3D7_1122100	PF11_0229	0.50674	0.264474	conserved Plasmodium protein, unknown function
PF3D7_1122200	PF11_0230	0.667892	0.466228	cupin-like protein, putative
PF3D7_1122500	PF11_0233	-0.503676	-0.550568	conserved Plasmodium protein, unknown function
PF3D7_1122700	PF11_0238	-0.646446	-0.158333	conserved Plasmodium protein, unknown function
PF3D7_1122800	PF11_0239	0.542892	0.446491	calcium-dependent protein kinase 6 (CDPK6)
PF3D7_1123500	PF11_0246	0.615196	0.254825	conserved Plasmodium protein, unknown function
PF3D7_1123900	PF11_0250	0.512255	0.340789	splicing factor, putative
PF3D7_1126800	PF11_0279	0.655025	0.352632	RNA binding protein, putative
PF3D7_1127000	PF11_0281	0.70527	0.514912	protein phosphatase, putative
PF3D7_1130500	PF11_0315	-0.506127	-0.350439	conserved Plasmodium protein, unknown function
PF3D7_1130600	PF11_0316	0.510417	0.259649	conserved Plasmodium protein, unknown function
PF3D7_1132900	PF11_0339	-0.50674	-0.375877	glycine cleavage H protein (GCVH)
PF3D7_1133100	PF11_0341	0.511642	0.432018	conserved membrane protein, unknown function
PF3D7_1133300	PF11_0343	-0.676471	0.0684211	LEM3/CDC50 family protein, putative
PF3D7_1133700	PF11_0347	0.503064	0.633333	conserved Plasmodium protein, unknown function
PF3D7_1134400	PF11_0355	-0.577206	-0.557895	conserved Plasmodium protein, unknown function
PF3D7_1135000.1	PF11_0361	-0.574142	-0.376754	conserved Plasmodium protein, unknown function
PF3D7_1135000.3	PF11_0361	-0.574142	-0.376754	conserved Plasmodium protein, unknown function
PF3D7_1135000.2	PF11_0361	-0.574142	-0.376754	conserved Plasmodium protein, unknown function
PF3D7_1135100	PF11_0362	0.54902	0.502193	protein phosphatase, putative
PF3D7_1135300	PF11_0363	0.615809	0.159211	conserved Plasmodium membrane protein, unknown function
PF3D7_1136500.2	PF11_0377	0.575368	0.0684211	casein kinase 1 (CK1)
PF3D7_1136500.1	PF11_0377	0.575368	0.0684211	casein kinase 1 (CK1)
PF3D7_1137400	PF11_0385	-0.501838	-0.564035	UVB-resistance protein UVR8 homologue
PF3D7_1137500	PF11_0386	-0.599265	-0.474716	apicoplast ribosomal protein S14p/S29e precursor, putative
PF3D7_1138400	PF11_0395	-0.528799	0.180263	guanylyl cyclase (GCalpha)
PF3D7_1140300	PF11_0414	-0.523897	0.0179825	P-loop containing nucleoside triphosphate hydrolase, putative
PF3D7_1141600	PF11_0427	-0.653186	-0.589912	dolichol phosphate mannose synthase (DPM1)
PF3D7_1142600	PF11_0438	0.538603	0.280702	60S ribosomal protein L35ae, putative
PF3D7_1142700	PF11_0439	0.509191	0.169298	conserved protein, unknown function
PF3D7_1144000	PF11_0454	0.510417	0.104825	40S ribosomal protein S21e, putative
PF3D7_1148800	PF11_0504	0.696691	0.485526	Plasmodium exported protein (hyp11), unknown function
PF3D7_1149200	PF11_0509	0.577819	0.351316	ring-infected erythrocyte surface antigen
PF3D7_1149600	PF11_0513	0.594975	0.456579	DnaJ protein, putative
PF3D7_1303500	PF13_0019	0.584559	0.284211	sodium/hydrogen exchanger, Na , H antiporter (NHE)
PF3D7_1304500	PF13_0021	-0.590074	-0.614912	small heat shock protein, putative
PF3D7_1305000	PF13_0024	-0.69424	-0.472807	conserved Plasmodium protein, unknown function
PF3D7_1308100	PF13_0043	-0.541667	-0.0653509	CCAAT-binding transcription factor, putative
PF3D7_1309800	PF13_0054	-0.586397	-0.501754	conserved Plasmodium protein, unknown function
PF3D7_1310700	PF13_0058	0.505515	0.320175	conserved Plasmodium protein, unknown function
PF3D7_1311300	PF13_0061	-0.53125	-0.221491	ATP synthase subunit gamma, mitochondrial
PF3D7_1311600	PF13_0064	0.50674	0.304386	conserved Plasmodium protein, unknown function
PF3D7_1302000	PF13_0076	0.543505	0.482018	Plasmodium exported protein, unknown function
PF3D7_1313400	PF13_0077	-0.553922	-0.59693	DEAD box helicase, putative
PF3D7_1313500	PF13_0078	-0.528799	0.00154799	conserved Plasmodium membrane protein, unknown function
PF3D7_1313600	PF13_0079	-0.577819	0.335965	conserved Plasmodium protein, unknown function
PF3D7_1317400	PF13_0099	-0.598039	-0.330702	conserved Plasmodium protein, unknown function
PF3D7_1319100	PF13_0106	0.503676	0.411842	conserved protein, unknown function
PF3D7_1320000	PF13_0116	0.518382	0.272368	rhoptry protein 2, putative (PRP2)
PF3D7_1320200	PF13_0117	-0.550858	-0.42807	TBC domain protein, putative
PF3D7_1320600	PF13_0119	0.500613	0.167544	Rab GTPase 11a (RAB11a)
PF3D7_1323600	PF13_0134	-0.581495	-0.553947	conserved Plasmodium protein, unknown function
PF3D7_1324400	PF13_0138	0.590074	0.509211	MSF1-like protein, putative
PF3D7_1329500	PF13_0162	0.502451	0.54902	conserved Plasmodium protein, unknown function
PF3D7_1329600	PF13_0163	0.561887	0.263596	conserved Plasmodium protein, unknown function
PF3D7_1332700	PF13_0177	0.518995	0.447368	DEAD/DEAH box ATP-dependent RNA helicase, putative
PF3D7_1333500	PF13_0183	-0.537377	-0.459211	conserved Plasmodium protein, unknown function
PF3D7_1333900	PF13_0187	-0.57598	-0.497807	conserved Plasmodium protein, unknown function
PF3D7_1334100	PF13_0189	-0.555147	-0.591228	conserved Plasmodium protein, unknown function
PF3D7_1334500	PF13_0192	-0.653799	-0.565789	conserved Plasmodium protein, unknown function
PF3D7_1335700	PF13_0199	-0.550858	-0.512281	conserved Plasmodium protein, unknown function
PF3D7_1343700	PF13_0238	0.560662	0.0824561	kelch protein, putative
PF3D7_1345800	PF13_0243	0.615909	-0.303571	conserved Plasmodium protein, unknown function
PF3D7_1347000	PF13_0250	-0.559436	0.273994	G-beta repeat protein, putative
PF3D7_1349800	PF13_0261	0.509191	-0.029386	nucleolar preribosomal associated cytoplasmic ATPase, putative
PF3D7_1351800.1	PF13_0270	0.52451	0.388596	conserved Plasmodium protein, unknown function
PF3D7_1351800.2	PF13_0270	0.52451	0.388596	conserved Plasmodium protein, unknown function
PF3D7_1353100	PF13_0275	0.566176	0.361842	Plasmodium exported protein, unknown function
PF3D7_1353200	PF13_0276	0.532475	0.585088	membrane associated histidine-rich protein (MAHRP2)
PF3D7_1353400	PF13_0278	0.522672	0.301754	Ran-binding protein, putative
PF3D7_1355300	PF13_0293	0.515319	0.307018	histone-lysine N-methyltransferase, putative (SET6)
PF3D7_1355900	PF13_0297	0.504289	0.299561	conserved protein, unknown function
PF3D7_1361400	PF13_0326	-0.518382	-0.219737	actin-depolymerizing factor 2 (ADF2)
PF3D7_1367500	PF13_0353	-0.557598	-0.387281	NADH-cytochrome b5 reductase, putative
PF3D7_1368400	PF13_0356	0.520221	0.283772	conserved Plasmodium protein, unknown function
PF3D7_1368700	PF13_0359	-0.518382	0.0114035	mitochondrial carrier protein, putative
PF3D7_1401600	PF14_0018	0.590686	0.586404	Plasmodium exported protein (PHISTb), unknown function
PF3D7_1404500	PF14_0042	0.518995	0.203947	U3 small nucleolar ribonucleoprotein, U3 snoRNP, putative
PF3D7_1404800	PF14_0045	0.577206	0.587281	conserved Plasmodium protein, unknown function
PF3D7_1406700	PF14_0064	-0.514093	-0.611842	phosphatase, putative
PF3D7_1406900	PF14_0066	-0.510417	0.0939112	radical SAM protein, putative
PF3D7_1407900	PF14_0076	0.593137	0.375	plasmepsin I (PMI)
PF3D7_1410000	PF14_0098	0.645221	0.550877	tetratricopeptide repeat family protein, putative
PF3D7_1413800	PF14_0136	0.658088	0.0991228	diphthamide synthesis protein, putative
PF3D7_1414700	PF14_0145	0.530637	0.317105	ubiquitin carboxyl-terminal hydrolase, putative
PF3D7_1415200	PF14_0150	0.519608	0.596491	DNA-directed RNA polymerase I/III subunit, putative
PF3D7_1417800	PF14_0177	-0.578431	-0.569659	DNA replication licensing factor MCM2 (MCM2)
PF3D7_1419600	PF14_0190	0.511029	0.177632	conserved Plasmodium protein, unknown function
PF3D7_1420300	PF14_0197	0.581495	-0.0276316	zinc finger protein, putative
PF3D7_1425700	PF14_0237	0.61826	0.295614	conserved Plasmodium protein, unknown function
PF3D7_1425900	PF14_0239	0.677083	0.579825	conserved Plasmodium protein, unknown function
PF3D7_1427000	PF14_0249	-0.558211	-0.493421	conserved Plasmodium protein, unknown function
PF3D7_1428500	PF14_0264	-0.518995	-0.33114	protein kinase, putative
PF3D7_1428600	PF14_0265	-0.681373	-0.552193	peptide chain release factor 1, putative
PF3D7_1429500	PF14_0274	0.514706	0.297807	diphthamide synthesis protein, putative
PF3D7_1430600	PF14_0285	-0.525123	-0.504386	exodeoxyribonuclease III, putative
PF3D7_1431000	PF14_0289	-0.602328	-0.346053	mitochondrial ribosomal protein L17-2 precursor, putative
PF3D7_1432000	PF14_0300	-0.635417	-0.634649	syntaxin, Qa-SNARE family (SYN11)
PF3D7_1432700	PF14_0309	-0.547794	-0.521491	protein-L-isoaspartate O-methyltransferase beta-aspartate methyltransferase, putative
PF3D7_1433500	PF14_0316	0.514093	0.425439	DNA topoisomerase II, putative
PF3D7_1433600	PF14_0317	-0.519608	-0.59693	microsomal signal peptidase protein, putative (SPC1)
PF3D7_1436300	PF14_0344	0.541667	0.394298	translocon component PTEX150 (PTEX150)
PF3D7_1436800	PF14_0348	-0.560049	-0.55614	ATP-dependent Clp protease proteolytic subunit (ClpR)
PF3D7_1437400	PF14_0354	-0.594975	-0.503947	pantothenate kinase, putative
PF3D7_1439700	PF14_0376	-0.504902	-0.582018	leucine carboxyl methyltransferase, putative
PF3D7_1440300	PF14_0381	-0.503676	-0.00438597	delta-aminolevulinic acid dehydratase (ALAD)
PF3D7_1440400	PF14_0383	-0.607843	-0.0289474	conserved Plasmodium protein, unknown function
PF3D7_1441700	PF14_0396	-0.526348	-0.525439	metalloprotease, putative
PF3D7_1442500	PF14_0403	-0.51777	-0.514474	protein prenyltransferase alpha subunit, putative
PF3D7_1443500	PF14_0413	-0.556373	-0.460526	Poly(A)-specific ribonuclease PARN, putative (PARN)
PF3D7_1444900	PF14_0426	-0.508578	-0.572807	conserved Plasmodium protein, unknown function
PF3D7_1445000	PF14_0427	-0.572304	-0.280702	conserved Plasmodium protein, unknown function
PF3D7_1446200	PF14_0439	0.537377	0.14386	M17 leucyl aminopeptidase (LAP)
PF3D7_1448400	PF14_0462	-0.567402	-0.498246	ubiquitin-protein ligase, putative (Hrd3)
PF3D7_1448500	PF14_0463	-0.620711	-0.258333	conserved Plasmodium protein, unknown function
PF3D7_1449300	PF14_0469	0.688725	0.345175	transcription factor IIIb subunit, putative
PF3D7_1449400	PF14_0470	0.651961	0.289912	DNA replication related protein, putative
PF3D7_1450300	PF14_0478	0.61152	0.361404	DNA polymerase delta interacting protein, putative
PF3D7_1450900	PF14_0484	-0.545343	-0.571053	acetyl-CoA acetyltransferase, putative
PF3D7_1451200	PF14_0487	0.550245	-0.0140351	conserved Plasmodium protein, unknown function
PF3D7_1451700	PF14_0492	-0.553309	0.202193	protein phosphatase 2b regulatory subunit, putative
PF3D7_1452700	PF14_0502	0.504902	0.201316	U1 snRNA associated protein, putative
PF3D7_1455700	PF14_0531	-0.533088	-0.0929825	conserved Plasmodium protein, unknown function
PF3D7_1456200	PF14_0535	-0.601716	-0.613596	SNARE protein, putative (SYN3)
PF3D7_1456800	PF14_0541	0.609681	0.515789	V-type H( )-translocating pyrophosphatase, putative (VP1)
PF3D7_1457000	PF14_0543	0.512255	0.535526	signal peptide peptidase (SPP)
PF3D7_1457100	PF14_0544	0.566789	0.388158	conserved Plasmodium protein, unknown function
PF3D7_1457200	PF14_0545	0.583333	0.140351	thioredoxin 1 (TRX1)
PF3D7_1459000	PF14_0563	0.523284	0.124561	ATP-dependent RNA helicase DBP5 (DBP5)
PF3D7_1460800	PF14_0580	-0.679534	-0.477193	snRNA-activating protein complex subunit 3, putative
PF3D7_1461000	PF14_0582	-0.501225	-0.167544	conserved Plasmodium protein, unknown function
PF3D7_1461200	PF14_0584	0.536152	0.538158	U3 small nucleolar ribonucleoprotein protein IMP3, putative (IMP3)
PF3D7_1461600	PF14_0587	0.635417	0.273684	splicing factor 3B subunit 2, putative (SF3B2)
PF3D7_1463500	PF14_0604	0.584559	0.543421	conserved Plasmodium protein, unknown function
PF3D7_1464000	PF14_0608	0.560049	0.191228	YL1 nuclear protein, putative
PF3D7_1465100	PF14_0618	-0.53799	-0.510965	conserved Plasmodium protein, unknown function
PF3D7_1465300	PF14_0620	0.550245	0.353947	tRNA 3'-trailer sequence RNase, putative
PF3D7_1466700	PF14_0635	0.571691	0.261842	large ribosomal subunit assembling protein, putative
PF3D7_1469700	PF14_0665	-0.522672	-0.527193	mediator of RNA polymerase II transcription subunit 6, putative
PF3D7_1472700	PF14_0695	-0.529412	-0.525877	DNA-directed RNA polymerase, alpha subunit, putative
PF3D7_1473500	PF14_0704	0.542892	0.0666667	conserved Plasmodium protein, unknown function
PF3D7_1473600	PF14_0705	0.643995	0.159649	conserved Plasmodium protein, unknown function
PF3D7_1473900	PF14_0707	0.58701	0.274561	conserved Plasmodium protein, unknown function
PF3D7_1474100	PF14_0709	-0.572917	-0.530263	mitochondrial ribosomal protein L20 precursor, putative
PF3D7_1474600	PF14_0714	0.565564	0.278947	conserved Plasmodium membrane protein, unknown function
PF3D7_1475900	PF14_0727	0.503064	0.443421	conserved Plasmodium protein, unknown function
PF3D7_1478100	PF14_0753	0.529412	0.566228	Plasmodium exported protein (hyp13), unknown function
PF3D7_0102100	PFA0105w	0.604167	0.0530702	stevor, pseudogene
PF3D7_0102200	PFA0110w	0.528186	0.424561	ring-infected erythrocyte surface antigen (RESA)
PF3D7_0103200	PFA0160c	-0.510417	-0.572807	nucleoside transporter 4 (NT4)
PF3D7_0103400	PFA0170c	-0.559436	-0.438158	zinc-carboxypeptidase, putative
PF3D7_0104100	PFA0205w	-0.502451	0.556579	conserved Plasmodium membrane protein, unknown function
PF3D7_0105100	PFA0250w	-0.583333	-0.371491	conserved Plasmodium protein, unknown function
PF3D7_0105400.1	PFA0265c	-0.512868	0.0385965	conserved Plasmodium protein, unknown function
PF3D7_0105400.2	PFA0265c	-0.512868	0.0385965	conserved Plasmodium protein, unknown function
PF3D7_0105600	PFA0275c	-0.527574	-0.455702	conserved Plasmodium protein, unknown function
PF3D7_0105800	PFA0285c	-0.534314	-0.513596	conserved Plasmodium protein, unknown function
PF3D7_0105900	PFA0290w	-0.578431	-0.640789	DNA binding protein, putative
PF3D7_0106300	PFA0310c	0.532475	0.194298	calcium-transporting ATPase (ATP6)
PF3D7_0106800	PFA0335w	-0.582108	-0.391667	Rab GTPase 5c (RAB5c)
PF3D7_0108500	PFA0420w	0.517157	0.487281	conserved Plasmodium protein, unknown function
PF3D7_0109000	PFA0440w	0.519608	0.0697368	photosensitized INA-labeled protein 1, PhIL1, putative
PF3D7_0109400	PFA0460c	-0.566176	-0.608333	tubulin-specific chaperone a, putative
PF3D7_0110200	PFA0500w	0.577819	0.0535088	FAD-linked sulfhydryl oxidase ERV1, putative (ERV1)
PF3D7_0110600	PFA0515w	0.559436	0.126419	phosphatidylinositol-4-phosphate 5-kinase (PIP5K)
PF3D7_0113300	PFA0635c	0.571078	0.458333	Plasmodium exported protein (hyp1), unknown function
PF3D7_0113900	PFA0670c	0.52451	0.361404	Plasmodium exported protein (hyp8), unknown function (GEXP10)
PF3D7_0202900	PFB0140w	-0.505515	-0.191228	zinc finger protein, putative
PF3D7_0203300	PFB0160w	0.509191	0.385088	ERCC1 nucleotide excision repair protein, putative
PF3D7_0206600	PFB0290c	0.653186	0.498452	transcription factor, putative
PF3D7_0208600	PFB0390w	-0.579657	-0.425439	ribosome-recycling factor, putative (RRF)
PF3D7_0209300	PFB0420w	-0.54902	-0.386404	2C-methyl-D-erythritol 2,4-cyclodiphosphate synthase (IspF)
PF3D7_0209700	PFB0440c	0.622549	0.242982	RING zinc finger protein, putative
PF3D7_0210100.1	PFB0455w	-0.533088	-0.513158	60S ribosomal protein L37ae, putative
PF3D7_0210100.2	PFB0455w	-0.533088	-0.513158	60S ribosomal protein L37ae, putative
PF3D7_0211200	PFB0500c	-0.591912	-0.560888	Rab GTPase 5a (RAB5a)
PF3D7_0211700	PFB0520w	-0.606005	-0.649561	protein kinase, putative (TKL1)
PF3D7_0211900	PFB0530c	-0.604167	-0.439035	conserved Plasmodium protein, unknown function
PF3D7_0213200	PFB0600c	-0.511029	-0.621491	conserved Plasmodium protein, unknown function
PF3D7_0214100	PFB0640c	0.770833	0.549123	protein transport protein sec31 (SEC31)
PF3D7_0214400	PFB0655c	0.51777	0.27807	conserved Plasmodium protein, unknown function
PF3D7_0214800	PFB0675w	0.539828	0.393421	conserved Plasmodium membrane protein, unknown function
PF3D7_0215800	PFB0720c	-0.615809	-0.605702	origin recognition complex subunit 5 (ORC5)
PF3D7_0216200	PFB0735c	0.626838	0.587281	conserved Plasmodium protein, unknown function
PF3D7_0216100	PFB0735c	0.626838	0.587281	conserved Plasmodium protein, unknown function
PF3D7_0217300	PFB0805c	0.545956	0.269298	clathrin coat assembly protein, putative
PF3D7_0219500	PFB0890c	-0.514093	-0.596053	pseudouridine synthase, putative
PF3D7_0219700	PFB0900c	0.610907	0.514035	Plasmodium exported protein (PHISTc), unknown function (GEXP20)
PF3D7_0220000	PFB0915w	0.5625	0.420021	liver stage antigen 3 (LSA3)
PF3D7_0220700	PFB0932w	0.733456	0.523246	Plasmodium exported protein (hyp9), unknown function
PF3D7_0222500	PFB1005w	-0.560662	0.103715	rifin (RIF)
PF3D7_0300500	PFC0030c	0.611765	0.0644995	rifin (RIF)
PF3D7_0301600	PFC0080c	0.636642	0.52807	Plasmodium exported protein (hyp1), unknown function (GEXP21)
PF3D7_0301800	PFC0090w	0.503064	0.395614	Plasmodium exported protein, unknown function
PF3D7_0302100	PFC0105w	0.561275	0.0153509	serine/threonine protein kinase (SRPK1)
PF3D7_0303300	PFC0155c	0.598039	0.173375	DNA-directed RNA polymerase subunit I, putative
PF3D7_0304100	PFC0185w	0.566789	0.529825	membrane skeletal protein IMC1-related (ALV2)
PF3D7_0305300	PFC0240c	0.577819	0.407895	conserved Plasmodium membrane protein, unknown function
PF3D7_0306700	PFC0282w	0.510417	0.167544	membrane magnesium transporter, putative
PF3D7_0308000	PFC0340w	-0.550245	-0.558772	DNA polymerase epsilon subunit b, putative
PF3D7_0311500	PFC0486c	0.670956	0.293421	conserved Plasmodium protein, unknown function
PF3D7_0313200	PFC0555c	-0.54902	0.142982	conserved Plasmodium protein, unknown function
PF3D7_0313600	PFC0570c	-0.566176	-0.246491	conserved Plasmodium protein, unknown function
PF3D7_0313800	PFC0575w	-0.589461	-0.5	conserved Plasmodium protein, unknown function
PF3D7_0314300	PFC0590c	-0.520833	-0.367982	DER1-like protein (Der1-2)
PF3D7_0314200	PFC0590c	-0.520833	-0.367982	conserved Plasmodium protein, unknown function
PF3D7_0314400	PFC0595c	0.536607	0.0251225	serine/threonine protein phosphatase, putative
PF3D7_0315500	PFC0675c	-0.51777	-0.370175	mitochondrial ribosomal protein L29/L47 precursor, putative
PF3D7_0316600	PFC0725c	0.522672	0.416228	formate-nitrite transporter, putative
PF3D7_0318200	PFC0805w	0.508578	0.0780702	DNA-directed RNA polymerase II, putative
PF3D7_0320600	PFC0911c	-0.553922	-0.596491	conserved Plasmodium protein, unknown function
PF3D7_0321100	PFC0930c	-0.540441	-0.591228	conserved Plasmodium protein, unknown function
PF3D7_0322200	PFC0990c	-0.56924	-0.319737	conserved Plasmodium protein, unknown function
PF3D7_0322300	PFC0995c	-0.647672	-0.416667	diacylglycerol O-acyltransferase (DGAT)
PF3D7_0322600	PFC1010w	-0.548407	0.0557598	conserved Plasmodium protein, unknown function
PF3D7_0323800	PFC1065w	0.583946	0.17807	conserved Plasmodium protein, unknown function
PF3D7_0400200	PFD0010w	0.548407	0.34386	erythrocyte membrane protein 1 (PfEMP1), exon2, pseudogene
PF3D7_0400400	PFD0020c	0.589011	0.347781	erythrocyte membrane protein 1, PfEMP1 (VAR)
PF3D7_0400500	PFD0025w	0.516544	0.576754	rifin (RIF)
PF3D7_0401900	PFD0085c	0.565564	0.281579	acyl-CoA synthetase (ACS6)
PF3D7_0402100	PFD0095c	0.629902	0.289912	Plasmodium exported protein (PHISTb), unknown function
PF3D7_0403600	PFD0170c	-0.547181	-0.430263	conserved Plasmodium protein, unknown function
PF3D7_0403900	PFD0190w	-0.530147	0.107456	SET domain protein, putative (SET8)
PF3D7_0405000	PFD0245c	0.55576	0.251754	ATP-dependent RNA helicase, putative
PF3D7_0406200	PFD0310w	0.633578	0.433333	sexual stage-specific protein precursor (Pfs16)
PF3D7_0406500	PFD0320c	0.634804	0.159959	conserved Plasmodium protein, unknown function
PF3D7_0406700	PFD0330w	-0.545343	-0.329386	conserved Plasmodium protein, unknown function
PF3D7_0408000	PFD0395c	0.615196	0.45	conserved Plasmodium protein, unknown function
PF3D7_0408500	PFD0420c	-0.552083	-0.450439	flap endonuclease 1 (FEN1)
PF3D7_0408900.1	PFD0440w	-0.573529	-0.329386	peptidase, M22 family, putative
PF3D7_0408900.2	PFD0440w	-0.573529	-0.329386	peptidase, M22 family, putative
PF3D7_0409200	PFD0455w	0.561275	0.1	40S ribosomal processing protein, putative
PF3D7_0412400	PFD0615c	0.534314	0.136404	erythrocyte membrane protein 1, PfEMP1 (VAR)
PF3D7_0413100	PFD0635c	0.626838	0.0789474	erythrocyte membrane protein 1, PfEMP1 (VAR)
PF3D7_0413700	PFD0670c	-0.574142	-0.675	lysine decarboxylase-like protein, putative
PF3D7_0414000	PFD0685c	-0.56924	-0.628509	chromosome associated protein, putative
PF3D7_0415200	PFD0735c	-0.591912	-0.448246	conserved Plasmodium protein, unknown function
PF3D7_0415600	PFD0755c	-0.535539	-0.576754	GTP:AMP phosphotransferase (GAK)
PF3D7_0416000	PFD0775c	0.650735	0.208772	RNA binding protein, putative
PF3D7_0416100	PFD0780w	0.559436	-0.207456	glutamyl-tRNA(Gln) amidotransferase subunit A, putative
PF3D7_0417200	PFD0830w	-0.526961	-0.581579	bifunctional dihydrofolate reductase-thymidylate synthase (DHFR-TS)
PF3D7_0417800	PFD0865c	-0.558824	-0.420175	cdc2-related protein kinase 1 (CRK1)
PF3D7_0420300	PFD0985w	0.500613	-0.0921053	transcription factor with AP2 domain(s) (ApiAP2)
PF3D7_0421300	PFD1015c	0.599877	0.251754	erythrocyte membrane protein 1, PfEMP1 (VAR)
PF3D7_0423900	PFD1135c	0.520833	0.229825	probable protein, unknown function
PF3D7_0424500	PFD1165w	0.764706	0.486842	serine/threonine protein kinase, FIKK family (FIKK4.1)
PF3D7_0424800	PFD1180w	0.560662	0.264035	Plasmodium exported protein (PHISTb), unknown function
PF3D7_0425800	PFD1235w	0.620098	0.403509	erythrocyte membrane protein 1, PfEMP1 (VAR)
PF3D7_0500600	PFE0030c	-0.522059	0.372807	stevor, pseudogene
PF3D7_0501100.1	PFE0055c	0.711397	0.465428	heat shock protein 40, type II (HSP40)
PF3D7_0501100.2	PFE0055c	0.711397	0.465428	heat shock protein 40, type II (HSP40)
PF3D7_0501300	PFE0065w	0.501838	0.639912	skeleton-binding protein 1 (SBP1)
PF3D7_0501400	PFE0070w	0.686887	0.604386	interspersed repeat antigen (FIRA)
PF3D7_0501800	PFE0090w	-0.594363	-0.486842	chromosome assembly factor 1 (CAF1)
PF3D7_0502400	PFE0120c	0.585784	0.626419	ring-stage membrane protein 1,merozoite surface protein 8 (MSP8)
PF3D7_0502800	PFE0135w	0.55576	0.153509	DnaJ protein, putative
PF3D7_0502900	PFE0140c	-0.563725	-0.349123	mitochondrial inner membrane TIM10 associated protein, putative
PF3D7_0503000	PFE0145w	-0.531863	-0.664035	50S ribosomal protein L28, apicoplast, putative
PF3D7_0503800	PFE0185c	0.509804	0.429825	60S ribosomal protein L31, putative
PF3D7_0504300	PFE0210c	-0.527574	-0.451316	conserved Plasmodium protein, unknown function
PF3D7_0504400	PFE0215w	-0.518382	-0.578509	ATP-dependent helicase, putative
PF3D7_0505300	PFE0260w	-0.557598	-0.102193	UDP-N-acetyl glucosamine:UMP antiporter
PF3D7_0505400	PFE0265c	-0.585784	-0.620175	conserved Plasmodium protein, unknown function
PF3D7_0506300	PFE0310c	-0.582108	-0.517544	conserved Plasmodium protein, unknown function
PF3D7_0507700	PFE0380c	0.526348	0.263596	nuclear protein localization protein 4, putative (NPL4)
PF3D7_0508600	PFE0425w	0.541667	0.322807	conserved Plasmodium protein, unknown function
PF3D7_0509900	PFE0490w	-0.550735	-0.129825	conserved Plasmodium protein, unknown function
PF3D7_0513600	PFE0675c	-0.579044	-0.557895	deoxyribodipyrimidine photo-lyase, putative
PF3D7_0513800	PFE0690c	-0.566176	-0.612719	Rab GTPase 1a (RAB1a)
PF3D7_0514100	PFE0705c	-0.526348	-0.425697	ATP-dependent DNA helicase UvrD (UvrD)
PF3D7_0515900	PFE0795c	-0.566789	-0.572368	protein phosphatase, putative
PF3D7_0516000	PFE0800w	-0.623162	-0.283798	RAP protein, putative
PF3D7_0518000	PFE0900w	0.577819	0.294298	conserved protein, unknown function
PF3D7_0518100	PFE0905w	-0.557598	-0.462281	RAP protein, putative
PF3D7_0519500	PFE0980c	-0.559436	-0.126316	carbon catabolite repressor protein 4, putative (CCR4)
PF3D7_0519800	PFE0995c	0.643382	0.535088	conserved protein, unknown function
PF3D7_0520600	PFE1035c	0.590686	0.108333	bis(5'-nucleosyl)-tetraphosphatase [asymmetrical]
PF3D7_0522500	PFE1125w	-0.545343	-0.580263	50S ribosomal protein L17, apicoplast, putative (RPL17)
PF3D7_0523200	PFE1160w	-0.596814	-0.217982	conserved Plasmodium protein, unknown function
PF3D7_0523700	PFE1180c	0.506618	0.524123	conserved Plasmodium membrane protein, unknown function
PF3D7_0523900	PFE1190c	0.537377	0.599123	conserved Plasmodium membrane protein, unknown function
PF3D7_0525600	PFE1275c	-0.514706	-0.486404	RNA methyltransferase, putative
PF3D7_0525700	PFE1280w	-0.505515	-0.207018	conserved Plasmodium protein, unknown function
PF3D7_0526100	PFE1300w	-0.592525	-0.364474	conserved Plasmodium membrane protein, unknown function
PF3D7_0526300	PFE1310c	0.507353	0.186842	nucleolar Jumonji domain interacting protein, putative
PF3D7_0526700	PFE1330c	-0.501838	-0.507018	conserved Plasmodium protein, unknown function
PF3D7_0526800	PFE1335c	0.552696	0.142544	conserved Plasmodium protein, unknown function
PF3D7_0527900	PFE1390w	0.556373	0.0526316	RNA helicase 1
PF3D7_0528100	PFE1400c	0.588235	0.532456	beta adaptin protein, putative
PF3D7_0529100	PFE1450c	0.590686	0.49386	conserved Plasmodium protein, unknown function
PF3D7_0529900	PFE1490c	0.579657	0.423246	RING zinc finger protein, putative
PF3D7_0532200	PFE1595c	0.517157	0.52193	Plasmodium exported protein (PHISTc), unknown function
PF3D7_0532300	PFE1600w	0.520221	0.460088	Plasmodium exported protein (PHISTb), unknown function
PF3D7_0600600	PFF0030c	0.520221	0.435526	erythrocyte membrane protein 1 (PfEMP1), exon2 (VAR)
PF3D7_0603200	PFF0155w	-0.519853	-0.474123	mitochondrial chaperone BCS1, putative
PF3D7_0603800	PFF0185c	-0.530882	0.0657895	conserved Plasmodium protein, unknown function
PF3D7_0604600	PFF0225w	-0.556373	0.123684	DNA helicase, putative
PF3D7_0606000	PFF0295c	0.511642	0.320175	conserved Plasmodium protein, unknown function
PF3D7_0606100	PFF0300w	0.554534	0.269737	RNA binding protein, putative
PF3D7_0606500	PFF0320c	0.553922	0.112719	polypyrimidine tract binding protein, putative
PF3D7_0607900	PFF0390w	0.615196	0.297368	conserved Plasmodium protein, unknown function
PF3D7_0613400	PFF0650w	-0.660539	-0.506579	apicoplast ribosomal protein L18 precursor, putative
PF3D7_0614800	PFF0715c	-0.504412	-0.372368	endonuclease III homologue, putative
PF3D7_0615300	PFF0740c	-0.518995	0.054386	GPI-anchored wall transfer protein 1, putative (GWT1)
PF3D7_0615900	PFF0770c	-0.514093	-0.327632	conserved Plasmodium protein, unknown function
PF3D7_0619200	PFF0930w	0.669118	0.501316	conserved Plasmodium protein, unknown function
PF3D7_0622800	PFF1095w	0.582721	0.0118421	leucine--tRNA ligase, putative
PF3D7_0622900	PFF1100c	0.515931	0.275439	transcription factor with AP2 domain(s), putative (ApiAP2)
PF3D7_0623800	PFF1145c	0.515319	0.32193	protein kinase, putative (TKL4)
PF3D7_0625400	PFF1230c	0.520833	0.43114	conserved Plasmodium protein, unknown function
PF3D7_0630300	PFF1470c	-0.503064	-0.552193	DNA polymerase epsilon, catalytic subunit a, putative
PF3D7_0631500	PFF1530c	0.599265	0.466228	Plasmodium exported protein (hyp4), unknown function
PF3D7_0632500	PFF1580c	0.528799	0.22807	erythrocyte membrane protein 1, PfEMP1 (VAR)
PF3D7_0632800	PFF1595c	0.592525	0.186404	erythrocyte membrane protein 1, PfEMP1 (VAR)
PF3D7_0901300	PFI0065w	-0.654412	-0.481618	rifin (RIF)
PF3D7_0902300	PFI0110c	0.640319	0.438596	serine/threonine protein kinase, FIKK family (FIKK9.4)
PF3D7_0904700	PFI0230c	-0.509804	-0.542982	bacterial histone-like protein (HU)
PF3D7_0904800	PFI0235w	-0.510417	-0.448684	replication protein A1, small fragment
PF3D7_0906000	PFI0295c	-0.552696	-0.0429825	RNB-like protein, putative
PF3D7_0906100	PFI0300w	-0.59375	-0.587281	developmental protein, putative
PF3D7_0906600	PFI0325c	0.508578	0.373246	zinc finger protein, putative
PF3D7_0907200	PFI0345w	0.520833	0.572807	GTPase activator, putative
PF3D7_0908400	PFI0405w	-0.583333	-0.214035	conserved Plasmodium protein, unknown function
PF3D7_0911700	PFI0570w	-0.560049	-0.369298	GTP binding protein, putative
PF3D7_0912400	PFI0605c	-0.504902	-0.182018	conserved Plasmodium protein, unknown function
PF3D7_0913000	PFI0635c	0.526348	0.505702	conserved Plasmodium protein, unknown function
PF3D7_0913200	PFI0645w	-0.550858	-0.521053	elongation factor 1-beta (EF-1beta)
PF3D7_0913500	PFI0660c	-0.53799	-0.390789	protease, putative
PF3D7_0914700	PFI0720w	0.527574	-0.0776316	transporter, putative
PF3D7_0914800	PFI0725c	-0.520221	-0.552632	GINS complex subunit Psf3, putative
PF3D7_0915600	PFI0765w	0.541667	0.28114	conserved Plasmodium protein, unknown function
PF3D7_0916100	PFI0790w	0.570466	-0.0149123	thioredoxin 3 (TRX3)
PF3D7_0916200	PFI0795w	-0.556985	-0.440351	conserved Plasmodium protein, unknown function
PF3D7_0918100	PFI0885w	0.668505	0.591228	cytochrome b5-like heme/steroid binding protein, putative
PF3D7_0918200	PFI0890c	0.504902	0.489912	50S ribosomal protein L3, apicoplast, putative
PF3D7_0918300	PFI0895c	0.676471	0.377193	eukaryotic translation initiation factor 3 subunit 5, putative
PF3D7_0921900	PFI1075w	0.523284	0.0846491	conserved Plasmodium protein, unknown function
PF3D7_0922600	PFI1110w	0.549632	0.216228	glutamine synthetase, putative
PF3D7_0923800.2	PFI1170c	-0.536152	-0.475877	thioredoxin reductase (TRXR)
PF3D7_0923800.1	PFI1170c	-0.536152	-0.475877	thioredoxin reductase (TRXR)
PF3D7_0925400	PFI1245c	-0.507353	-0.157018	protein phosphatase-beta
PF3D7_0927300	PFI1340w	-0.617647	-0.328947	fumarate hydratase, putative
PF3D7_0928200	PFI1385c	0.552696	0.241228	conserved Plasmodium protein, unknown function
PF3D7_0928800	PFI1415w	-0.580882	-0.427193	serine/threonine protein kinase, putative
PF3D7_0929500	PFI1450c	-0.515319	0.32807	conserved protein, unknown function
PF3D7_0929800	PFI1460c	-0.621936	-0.560088	conserved Plasmodium protein, unknown function
PF3D7_0929700	PFI1460c	-0.621936	-0.560088	conserved Plasmodium protein, unknown function
PF3D7_0930100	PFI1470c	-0.570466	-0.640789	conserved Plasmodium protein, unknown function
PF3D7_0930200	PFI1470c	-0.570466	-0.640789	leucine-rich repeat protein (LRR8)
PF3D7_0930400.2	PFI1480w	0.553922	0.020614	conserved Plasmodium protein, unknown function
PF3D7_0930400.1	PFI1480w	0.553922	0.020614	conserved Plasmodium protein, unknown function
PF3D7_0930800	PFI1500w	-0.563725	-0.530702	conserved Plasmodium membrane protein, unknown function
PF3D7_0932400	PFI1575c	-0.560662	-0.337281	peptide release factor, putative
PF3D7_0935800	PFI1730w	0.54473	0.316228	cytoadherence linked asexual protein 9 (CLAG9)
PF3D7_0936000	PFI1740c	0.606618	0.534211	ring-exported protein 2 (REX2)
PF3D7_0936300	PFI1755c	0.536152	0.510965	ring-exported protein 3 (REX3)
PF3D7_0936400	PFI1760w	0.504902	0.399123	ring-exported protein 4 (REX4)
PF3D7_0936600	PFI1770w	0.545956	0.222807	Plasmodium exported protein (PHISTb), unknown function (GEXP05)
PF3D7_0937800	PFI1830c	0.506127	0.122368	erythrocyte membrane protein 1, PfEMP1 (VAR)
PF3D7_1202000	PFL0100c	-0.610907	0.000438597	ATP-dependent RNA helicase, putative
PF3D7_1202700	PFL0135w	0.542279	0.377193	conserved Plasmodium protein, unknown function
PF3D7_1202800	PFL0140w	0.511029	0.208772	conserved Plasmodium protein, unknown function
PF3D7_1203500	PFL0175c	0.620098	0.124561	Sua5/YciO/YrdC family protein, putative
PF3D7_1205000	PFL0250w	0.51511	-0.129412	conserved Plasmodium protein, unknown function
PF3D7_1205200	PFL0260c	-0.602941	0.0736842	conserved Plasmodium protein, unknown function
PF3D7_1206200	PFL0310c	0.53125	0.245175	eukaryotic translation initiation factor 3 subunit 8, putative
PF3D7_1206600	PFL0330c	0.628064	0.470175	DNA-directed RNA polymerase III subunit, putative
PF3D7_1208300	PFL0415w	-0.582721	-0.499123	mitochondrial ACP precursor, putative
PF3D7_1208700	PFL0435w	-0.504289	-0.562281	conserved Plasmodium protein, unknown function
PF3D7_1208900	PFL0445w	0.504902	0.00877193	conserved Plasmodium protein, unknown function
PF3D7_1209400	PFL0470w	-0.501225	-0.496388	conserved Plasmodium protein, unknown function
PF3D7_1209500.1	PFL0475w	0.504902	0.415351	cGMP-specific phosphodiesterase (PDE1)
PF3D7_1209500.2	PFL0475w	0.504902	0.415351	cGMP-specific phosphodiesterase (PDE1)
PF3D7_1209900	PFL0495c	-0.647059	-0.537281	ABC transporter, (TAP family), putative
PF3D7_1211300	PFL0560c	-0.507966	-0.383333	DNA helicase MCM8, putative (MCM8)
PF3D7_1213200	PFL0640w	0.555944	0.248352	conserved Plasmodium protein, unknown function
PF3D7_1213600	PFL0660w	-0.525735	-0.523684	dynein light chain 1, putative (DLC8)
PF3D7_1213900	PFL0675c	0.536152	0.120175	conserved Plasmodium protein, unknown function
PF3D7_1214600	PFL0705c	0.505515	0.336404	adrenodoxin-type ferredoxin, putative
PF3D7_1216300	PFL0785c	0.512255	0.557895	signal recognition particle SRP19 (SRP19)
PF3D7_1217200	PFL0830w	0.536765	0.264474	snoRNA-associated small subunit rRNA processing protein, putative
PF3D7_1218300	PFL0885w	0.531863	0.632895	adaptor protein subunit, putative
PF3D7_1218400	PFL0890c	0.573529	0.502632	triose or hexose phosphate/phosphate translocator, putative
PF3D7_1218500	PFL0895c	0.504289	0.00833333	conserved Plasmodium protein, unknown function
PF3D7_1219400	PFL0940c	0.586397	0.42193	erythrocyte membrane protein 1 (PfEMP1), pseudogene (VAR)
PF3D7_1221900	PFL1055c	0.536152	0.526832	conserved Plasmodium membrane protein, unknown function
PF3D7_1225500	PFL1230w	-0.54473	-0.473684	small subunit rRNA processing factor, putative
PF3D7_1227400	PFL1325c	0.550245	0.0495614	conserved Plasmodium protein, unknown function
PF3D7_1227800	PFL1345c	0.558211	0.122807	histone S-adenosyl methyltransferase, putative
PF3D7_1229100	PFL1410c	0.556985	0.491228	ABC transporter, (CT family) (MRP2)
PF3D7_1230300	PFL1460c	-0.549632	-0.330702	subpellicular microtubule protein 2, putative (SPM2)
PF3D7_1231500	PFL1520w	-0.552083	-0.110526	DIM1 protein homolog, putative
PF3D7_1232200	PFL1550w	-0.572917	-0.471491	lipoamide dehydrogenase (mLipDH)
PF3D7_1232700	PFL1575w	-0.538603	-0.125877	conserved Plasmodium protein, unknown function
PF3D7_1233800	PFL1630c	-0.543505	-0.144298	conserved Plasmodium protein, unknown function
PF3D7_1234300	PFL1655c	-0.504902	-0.44693	DNA polymerase epsilon subunit b, putative
PF3D7_1236400	PFL1760w	0.501838	0.461842	conserved Plasmodium protein, unknown function
PF3D7_1237700	PFL1825w	-0.519608	-0.540351	conserved Plasmodium membrane protein, unknown function
PF3D7_1239300	PFL1905w	0.658088	0.462281	conserved Plasmodium protein, unknown function
PF3D7_1240100	PFL1945c	0.535539	0.25307	early transcribed membrane protein 12 (ETRAMP12)
PF3D7_1240600	PFL1960w	0.621936	0.427193	erythrocyte membrane protein 1, PfEMP1 (VAR)
PF3D7_1241300	PFL1985c	-0.551471	-0.364912	conserved Plasmodium protein, unknown function
PF3D7_1241500	PFL1995c	-0.512255	-0.516228	conserved Plasmodium protein, unknown function
PF3D7_1241800	PFL2010c	0.51348	0.0144737	DEAD/DEAH box ATP-dependent RNA helicase, putative
PF3D7_1241900	PFL2015w	0.505515	0.410088	Tetratricopeptide repeat protein, putative
PF3D7_1242600	PFL2050w	0.575368	0.464035	protein geranylgeranyltransferase type II, alpha subunit, putative
PF3D7_1243600	PFL2095w	0.609069	0.624561	translation initiation factor SUI1, putative
PF3D7_1244000	PFL2115c	0.569853	0.245614	glucose inhibited division protein a homologue, putative
PF3D7_1245800	PFL2195w	0.583333	0.138596	clathrin coat assembly protein AP180, putative
PF3D7_1246700	PFL2240w	-0.588848	-0.577632	conserved Plasmodium protein, unknown function
PF3D7_1246900	PFL2250c	-0.55576	-0.558333	RAC-beta serine/threonine protein kinase (PKB)
PF3D7_1248900	PFL2345c	0.589461	0.541667	26S protease regulatory subunit 8, putative
PF3D7_1251600	PFL2480w	0.530025	-0.0258772	conserved Plasmodium protein, unknown function
PF3D7_1252600	PFL2530w	0.656863	0.342105	lysophospholipase, putative
PF3D7_1252700	PFL2535w	-0.664216	-0.227193	Plasmodium exported protein (PHISTb), unknown function
PFC10_API0055	rps4	-0.615809	-0.314035	apicoplast ribosomal protein S4 (rps4)
