# Supplementary material for: Predicting functional and regulatory divergence of a drug resistance transporter gene in the human malaria parasite
Source: BMC Genomics. 2015 Feb 22;16(1):115. doi: 10.1186/s12864-015-1261-6 (PMC4352545; doi:10.1186/s12864-015-1261-6)
Supplement: Additional file 3: Table S2. — Spearman correlation coefficients between synthetic lethal gene pairs. [file 12864_2015_1261_MOESM3_ESM.xlsx]

## Sheet: Suppl.Table2
SyntheticLethalGeneA	SyntheticLethalGeneB	CQS	CQR	RewiringClass
PF3D7_1102400	PF3D7_0412300	0.03	-0.16	NoCorrelation
PF3D7_1120100	PF3D7_0413500	0.16	-0.06	NoCorrelation
PF3D7_1012500	PF3D7_0514600	-0.008	-0.52	GainOfNegative
PF3D7_0513300	PF3D7_0514600	-0.24	0.04	NoCorrelation
PF3D7_1008900	PF3D7_0415600	0.26	0.13	NoCorrelation
PF3D7_1456800	PF3D7_0316300.1	-0.62	-0.51	Stable
PF3D7_1340900	PF3D7_1206100	-0.08	-0.53	GainOfNegative
PF3D7_1366500	PF3D7_0605600	-0.65	-0.24	LossOfNegative
PF3D7_1315600	PF3D7_1410200	0.19	0.26	NoCorrelation
PF3D7_1315600	PF3D7_1340900	-0.09	-0.81	GainOfNegative
PF3D7_1409900	PF3D7_1410200	-0.05	0.11	NoCorrelation
PF3D7_1340900	PF3D7_1409900	0.23	-0.16	NoCorrelation
PF3D7_0316600	PF3D7_0915000	-0.06	0.02	NoCorrelation
PF3D7_1034400	PF3D7_0316600	-0.3	-0.35	NoCorrelation
