# Supplementary material for: Predicting functional and regulatory divergence of a drug resistance transporter gene in the human malaria parasite
Source: BMC Genomics. 2015 Feb 22;16(1):115. doi: 10.1186/s12864-015-1261-6 (PMC4352545; doi:10.1186/s12864-015-1261-6)
Supplement: Additional file 4: Table S3. — Transitivity scores for genes significantly correlated to pfcrt in CQS or CQR parasites. GO enrichment analysis of pfcrt functional partners. [file 12864_2015_1261_MOESM4_ESM.xlsx]

## Sheet: CQS-transitivity
NewID	Previous PlasmoDBID	Transitivity Scores	Functional (Direct) pfcrt Partner	Product.Description
PF3D7_1324100	MAL13P1.131	0	Yes	conserved Plasmodium membrane protein, unknown function
PF3D7_1351200	MAL13P1.258	0	Yes	conserved Plasmodium protein, unknown function
PF3D7_1358400	MAL13P1.287	0	Yes	conserved Plasmodium protein, unknown function
PF3D7_1361300	MAL13P1.305	0	Yes	conserved Plasmodium protein, unknown function
PF3D7_1364900	MAL13P1.326	0	Yes	ferrochelatase (FC)
PF3D7_1301300	MAL13P1.58	0	Yes	Plasmodium exported protein (PHISTa-like), unknown function, pseudogene
PF3D7_1301700	MAL13P1.61	0	Yes	Plasmodium exported protein (hyp8), unknown function (GEXP07)
PF3D7_0604700	MAL6P1.50	0	Yes	glyoxalase I (GILP)
PF3D7_0720300	MAL7P1.105	0	Yes	conserved Plasmodium protein, unknown function
PF3D7_0729900	MAL7P1.162	0	Yes	dynein heavy chain, putative
PF3D7_0709600	MAL7P1.28	0	Yes	rRNA/tRNA ribonuclease MRP/P subunit, putative
PF3D7_0823600	MAL8P1.37	0	Yes	lipoate-protein ligase (LipB)
PF3D7_0814500	MAL8P1.88	0	Yes	conserved Plasmodium protein, unknown function
PF3D7_0702600	PF07_0009	0	Yes	chitinase precursor fragment, truncated
PF3D7_1010500	PF10_0102	0	Yes	ankyrin-repeat protein, putative
PF3D7_1016800	PF10_0163	0	Yes	Plasmodium exported protein (PHISTc), unknown function
PF3D7_1022200	PF10_0215	0	Yes	conserved Plasmodium membrane protein, unknown function
PF3D7_1022100	PF10_0215	0	Yes	conserved Plasmodium protein, unknown function
PF3D7_1028000	PF10_0274	0	Yes	methyltransferase, putative
PF3D7_1030400	PF10_0297	0	Yes	conserved Plasmodium protein, unknown function
PF3D7_1036600.1	PF10_0358	0	Yes	conserved Plasmodium protein, unknown function
PF3D7_1036600.2	PF10_0358	0	Yes	conserved Plasmodium protein, unknown function
PF3D7_1100100	PF11_0007	0	Yes	erythrocyte membrane protein 1, PfEMP1 (VAR)
PF3D7_1104800	PF11_0059	0	Yes	metabolite/drug transporter, putative
PF3D7_1133000	PF11_0340	0	Yes	conserved Plasmodium protein, unknown function
PF3D7_1144000	PF11_0454	0	Yes	40S ribosomal protein S21e, putative
PF3D7_1148700	PF11_0503	0	Yes	Plasmodium exported protein (PHISTc), unknown function (GEXP12)
PF3D7_1304500	PF13_0021	0	Yes	small heat shock protein, putative
PF3D7_1313500	PF13_0078	0	Yes	conserved Plasmodium membrane protein, unknown function
PF3D7_1322300	PF13_0126	0	Yes	translation initiation factor EIF-2B subunit related
PF3D7_1408700	PF14_0084	0	Yes	conserved Plasmodium protein, unknown function
PF3D7_1412400	PF14_0123	0	Yes	conserved Plasmodium protein, unknown function
PF3D7_1415200	PF14_0150	0	Yes	DNA-directed RNA polymerase I/III subunit, putative
PF3D7_1425900	PF14_0239	0	Yes	conserved Plasmodium protein, unknown function
PF3D7_1429800	PF14_0277	0	Yes	coatamer beta subunit, putative
PF3D7_1430200	PF14_0281	0	Yes	plasmepsin IX
PF3D7_1439700	PF14_0376	0	Yes	leucine carboxyl methyltransferase, putative
PF3D7_1445600	PF14_0433	0	Yes	RNA binding protein, putative
PF3D7_1445800	PF14_0435	0	Yes	conserved Plasmodium membrane protein, unknown function
PF3D7_1451300	PF14_0488	0	Yes	conserved Plasmodium protein, unknown function
PF3D7_1461300	PF14_0585	0	Yes	40S ribosomal protein S28e, putative
PF3D7_1465400	PF14_0621	0	Yes	conserved Plasmodium protein, unknown function
PF3D7_1474400	PF14_0712	0	Yes	conserved Plasmodium protein, unknown function
PF3D7_1476000	PF14_0728	0	Yes	conserved Plasmodium protein, unknown function
PF3D7_0100300	PFA0015c	0	Yes	erythrocyte membrane protein 1, PfEMP1 (VAR)
PF3D7_0104100	PFA0205w	0	Yes	conserved Plasmodium membrane protein, unknown function
PF3D7_0107500	PFA0375c	0	Yes	lipid/sterol:H symporter
PF3D7_0202500	PFB0120w	0	Yes	early transcribed membrane protein 2 (ETRAMP2)
PF3D7_0210600	PFB0475c	0	Yes	conserved Plasmodium protein, unknown function
PF3D7_0216200	PFB0735c	0	Yes	conserved Plasmodium protein, unknown function
PF3D7_0216100	PFB0735c	0	Yes	conserved Plasmodium protein, unknown function
PF3D7_0304100	PFC0185w	0	Yes	membrane skeletal protein IMC1-related (ALV2)
PF3D7_0307700	PFC0325c	0	Yes	conserved Plasmodium protein, unknown function
PF3D7_0316600	PFC0725c	0	Yes	formate-nitrite transporter, putative
PF3D7_0321900	PFC0970w	0	Yes	cyclic amine resistance locus protein (CARL)
PF3D7_0406900	PFD0340c	0	Yes	conserved Plasmodium protein, unknown function
PF3D7_0408700	PFD0430c	0	Yes	perforin like protein 1,sporozoite micronemal protein essential for cell traversal (SPECT2)
PF3D7_0411700	PFD0580c	0	Yes	conserved Plasmodium protein, unknown function
PF3D7_0412400	PFD0615c	0	Yes	erythrocyte membrane protein 1, PfEMP1 (VAR)
PF3D7_0418700	PFD0905w	0	Yes	RNA-binding protein NOB1, putative
PF3D7_0424400	PFD1160w	0	Yes	surface-associated interspersed protein 4.2 (SURFIN 4.2) (SURF4.2)
PF3D7_0501300	PFE0065w	0	Yes	skeleton-binding protein 1 (SBP1)
PF3D7_0501400	PFE0070w	0	Yes	interspersed repeat antigen (FIRA)
PF3D7_0505500	PFE0270c	0	Yes	DNA repair protein, putative
PF3D7_0514900	PFE0745w	0	Yes	conserved Plasmodium protein, unknown function
PF3D7_0517200	PFE0860c	0	Yes	conserved Plasmodium protein, unknown function
PF3D7_0520100	PFE1010w	0	Yes	protein phosphatase, putative
PF3D7_0521800	PFE1090w	0	Yes	nucleotide binding protein, putative
PF3D7_0629400	PFF1425w	0	Yes	RNA binding protein, putative
PF3D7_0903400	PFI0165c	0	Yes	DEAD/DEAH box helicase, putative
PF3D7_0905600	PFI0275w	0	Yes	conserved Plasmodium protein, unknown function
PF3D7_0914800	PFI0725c	0	Yes	GINS complex subunit Psf3, putative
PF3D7_0919600	PFI0960w	0	Yes	dolichyl-diphosphooligosaccharide-protein glycosyltransferase, putative
PF3D7_0928100	PFI1380c	0	Yes	conserved Plasmodium protein, unknown function
PF3D7_1202300	PFL0115w	0	Yes	dynein heavy chain, putative
PF3D7_1207600	PFL0380c	0	Yes	tRNA delta(2)-isopentenylpyrophosphate transferase, putative
PF3D7_1214500	PFL0700w	0	Yes	conserved Plasmodium protein, unknown function
PF3D7_1218100	PFL0875w	0	Yes	conserved Plasmodium protein, unknown function
PF3D7_1218300	PFL0885w	0	Yes	adaptor protein subunit, putative
PF3D7_1218500	PFL0895c	0	Yes	conserved Plasmodium protein, unknown function
PF3D7_1220000	PFL0965c	0	Yes	conserved Plasmodium protein, unknown function
PF3D7_1226200	PFL1265c	0	Yes	conserved Plasmodium protein, unknown function
PF3D7_1226400	PFL1275c	0	Yes	conserved Plasmodium protein, unknown function
PF3D7_1227700	PFL1340c	0	Yes	conserved Plasmodium protein, unknown function
PF3D7_1234800	PFL1680w	0	Yes	Splicing factor 3B subunit 3, putative (SF3B3)
PF3D7_1243600	PFL2095w	0	Yes	translation initiation factor SUI1, putative
PF3D7_1246300	PFL2220w	0	Yes	conserved Plasmodium protein, unknown function
PF3D7_1351300	MAL13P1.259	1	No	conserved Plasmodium membrane protein, unknown function
PF3D7_1308500	MAL13P1.40	1	No	conserved Plasmodium protein, unknown function
PF3D7_0711100	MAL7P1.34	1	No	conserved Plasmodium membrane protein, unknown function
PF3D7_0824600	MAL8P1.31	1	No	anamorsin related protein, putative
PF3D7_0726700	PF07_0109	1	No	conserved Plasmodium protein, unknown function
PF3D7_0816600	PF08_0063	1	No	ClpB protein, putative (ClpB1)
PF3D7_0809100	PF08_0103	1	No	erythrocyte membrane protein 1, PfEMP1 (VAR)
PF3D7_1000100	PF10_0001	1	No	erythrocyte membrane protein 1, PfEMP1 (VAR)
PF3D7_1002000	PF10_0024	1	No	Plasmodium exported protein (hyp2), unknown function
PF3D7_1105600	PF11_0067	1	No	translocon component PTEX88 (PTEX88)
PF3D7_1116200.2	PF11_0169	1	No	pyridoxine biosynthesis protein PDX2 (PDX2)
PF3D7_1116200.1	PF11_0169	1	No	pyridoxine biosynthesis protein PDX2 (PDX2)
PF3D7_1119000	PF11_0197	1	No	acyl-CoA-binding protein, putative
PF3D7_1119100	PF11_0198	1	No	tRNA m(1)G methyltransferase, putative
PF3D7_1133700	PF11_0347	1	No	conserved Plasmodium protein, unknown function
PF3D7_1312300	PF13_0068	1	No	mitochondrial ribosomal protein S35 precursor, putative
PF3D7_1313400	PF13_0077	1	No	DEAD box helicase, putative
PF3D7_1323600	PF13_0134	1	No	conserved Plasmodium protein, unknown function
PF3D7_1334500	PF13_0192	1	No	conserved Plasmodium protein, unknown function
PF3D7_1356600	PF13_0303	1	No	regulator of chromosome condensation, putative
PF3D7_1404800	PF14_0045	1	No	conserved Plasmodium protein, unknown function
PF3D7_1463300	PF14_0602	1	No	DNA polymerase alpha subunit, putative
PF3D7_1468500	PF14_0653	1	No	derlin-1 (DER1-1)
PF3D7_0103000	PFA0150c	1	No	vacuolar protein sorting-associated protein VTA1, putative
PF3D7_0105800	PFA0285c	1	No	conserved Plasmodium protein, unknown function
PF3D7_0202600.2	PFB0125c	1	No	conserved Plasmodium protein, unknown function
PF3D7_0202600.1	PFB0125c	1	No	conserved Plasmodium protein, unknown function
PF3D7_0210100.2	PFB0455w	1	No	60S ribosomal protein L37ae, putative
PF3D7_0210100.1	PFB0455w	1	No	60S ribosomal protein L37ae, putative
PF3D7_0211700	PFB0520w	1	No	protein kinase, putative (TKL1)
PF3D7_0219700	PFB0900c	1	No	Plasmodium exported protein (PHISTc), unknown function (GEXP20)
PF3D7_0219900	PFB0910w	1	No	Plasmodium exported protein, unknown function
PF3D7_0305600	PFC0250c	1	No	AP endonuclease (DNA-[apurinic or apyrimidinic site] lyase), putative
PF3D7_0312900	PFC0540w	1	No	hypothetical protein
PF3D7_0313400	PFC0560c	1	No	conserved Plasmodium protein, unknown function
PF3D7_0319700	PFC0875w	1	No	ABC transporter, putative
PF3D7_0413700	PFD0670c	1	No	lysine decarboxylase-like protein, putative
PF3D7_0506300	PFE0310c	1	No	conserved Plasmodium protein, unknown function
PF3D7_0513800	PFE0690c	1	No	Rab GTPase 1a (RAB1a)
PF3D7_0523700	PFE1180c	1	No	conserved Plasmodium membrane protein, unknown function
PF3D7_0607400	PFF0365c	1	No	G-protein associated signal transduction protein, putative
PF3D7_0616600	PFF0805c	1	No	conserved Plasmodium protein, unknown function
PF3D7_0629300	PFF1420w	1	No	phosphatidylcholine-sterol acyltransferase precursor, putative (PL)
PF3D7_0902500	PFI0120c	1	No	serine/threonine protein kinase, FIKK family (FIKK9.6)
PF3D7_0902600	PFI0125c	1	No	serine/threonine protein kinase, FIKK family (FIKK9.7)
PF3D7_0910600	PFI0515w	1	No	SNARE protein (YKT6.1)
PF3D7_0918100	PFI0885w	1	No	cytochrome b5-like heme/steroid binding protein, putative
PF3D7_0924900	PFI1220w	1	No	conserved protein, unknown function
PF3D7_0930400.2	PFI1480w	1	No	conserved Plasmodium protein, unknown function
PF3D7_0930400.1	PFI1480w	1	No	conserved Plasmodium protein, unknown function
PF3D7_0930800	PFI1500w	1	No	conserved Plasmodium membrane protein, unknown function
PF3D7_1213600	PFL0660w	1	No	dynein light chain 1, putative (DLC8)
PF3D7_1216300	PFL0785c	1	No	signal recognition particle SRP19 (SRP19)
PF3D7_1239200	PFL1900w	1	No	transcription factor with AP2 domain(s) (ApiAP2)
PF3D7_0831800	HRPII	2	No	histidine-rich protein II (HRPII)
PF3D7_1324500	MAL13P1.134	2	No	DEAD box helicase, putative
PF3D7_1349900	MAL13P1.251	2	No	conserved Plasmodium protein, unknown function
PF3D7_0720900	MAL7P1.111	2	No	conserved Plasmodium protein, unknown function
PF3D7_0802400	MAL8P1.152	2	No	conserved Plasmodium protein, unknown function
PF3D7_0705400	PF07_0023	2	No	DNA replication licensing factor MCM7, putative (MCM7)
PF3D7_0723800	PF07_0101	2	No	conserved Plasmodium protein, unknown function
PF3D7_0801400	PF08_0136	2	No	probable protein, unknown function
PF3D7_1006500	PF10_0065	2	No	conserved Plasmodium protein, unknown function
PF3D7_1127100	PF11_0282	2	No	deoxyuridine 5'-triphosphate nucleotidohydrolase (dUTPase)
PF3D7_1137400	PF11_0385	2	No	UVB-resistance protein UVR8 homologue
PF3D7_1144200	PF11_0455	2	No	conserved Plasmodium protein, unknown function
PF3D7_1149800	PF11_0515	2	No	rifin (RIF)
PF3D7_1342200	PF13_0230	2	No	conserved Plasmodium membrane protein, unknown function
PF3D7_1353200	PF13_0276	2	No	membrane associated histidine-rich protein (MAHRP2)
PF3D7_1423700	PF14_0228	2	No	conserved Plasmodium protein, unknown function
PF3D7_1444100	PF14_0419	2	No	conserved Plasmodium protein, unknown function
PF3D7_1450800	PF14_0483	2	No	conserved Plasmodium protein, unknown function
PF3D7_0209200	PFB0415c	2	No	3'exoribonuclease, putative
PF3D7_0310100	PFC0420w	2	No	calcium-dependent protein kinase 3 (CDPK3)
PF3D7_0321100	PFC0930c	2	No	conserved Plasmodium protein, unknown function
PF3D7_0322000	PFC0975c	2	No	peptidyl-prolyl cis-trans isomerase (CYP19A)
PF3D7_0420400	PFD0990w	2	No	ribosome recycling factor, putative
PF3D7_0503000	PFE0145w	2	No	50S ribosomal protein L28, apicoplast, putative
PF3D7_0504700	PFE0230w	2	No	conserved Plasmodium protein, unknown function
PF3D7_0603800	PFF0185c	2	No	conserved Plasmodium protein, unknown function
PF3D7_0905200	PFI0255c	2	No	mitochondrial carrier protein, putative
PF3D7_0907200	PFI0345w	2	No	GTPase activator, putative
PF3D7_1251800	PFL2490c	2	No	conserved Plasmodium protein, unknown function
PF3D7_1350600	MAL13P1.254	3	No	conserved Plasmodium protein, unknown function
PF3D7_1003100	PF10_0034	3	No	conserved Plasmodium protein, unknown function
PF3D7_1003000	PF10_0034	3	No	conserved Plasmodium protein, unknown function
PF3D7_1010900	PF10_0106	3	No	conserved Plasmodium protein, unknown function
PF3D7_1012400	PF10_0121	3	No	hypoxanthine-guanine phosphoribosyltransferase (HGPRT)
PF3D7_1016300	PF10_0159	3	No	glycophorin binding protein (GBP)
PF3D7_1029800	PF10_0291	3	No	RAP protein, putative
PF3D7_1105100	PF11_0062	3	No	histone H2B (H2B)
PF3D7_1113800	PF11_0146	3	No	conserved Plasmodium membrane protein, unknown function
PF3D7_1419000	PF14_0184	3	No	conserved Plasmodium protein, unknown function
PF3D7_1432700	PF14_0309	3	No	protein-L-isoaspartate O-methyltransferase beta-aspartate methyltransferase, putative
PF3D7_1433600	PF14_0317	3	No	microsomal signal peptidase protein, putative (SPC1)
PF3D7_1455700	PF14_0531	3	No	conserved Plasmodium protein, unknown function
PF3D7_1456800	PF14_0541	3	No	V-type H( )-translocating pyrophosphatase, putative (VP1)
PF3D7_1466300	PF14_0632	3	No	26S proteasome regulatory subunit, putative
PF3D7_0105900	PFA0290w	3	No	DNA binding protein, putative
PF3D7_0207100	PFB0315w	3	No	conserved Plasmodium protein, unknown function
PF3D7_0214200	PFB0645c	3	No	mitochondrial ribosomal protein L13 precursor, putative
PF3D7_0400500	PFD0025w	3	No	rifin (RIF)
PF3D7_0519100	PFE0960w	3	No	mitochondrial ribosomal protein L14 precursor, putative
PF3D7_0519800	PFE0995c	3	No	conserved protein, unknown function
PF3D7_0529800	PFE1485w	3	No	conserved Plasmodium protein, unknown function
PF3D7_0531300	PFE1565w	3	No	conserved Plasmodium protein, unknown function
PF3D7_0604600	PFF0225w	3	No	DNA helicase, putative
PF3D7_0608800	PFF0435w	3	No	ornithine aminotransferase (OAT)
PF3D7_0913000	PFI0635c	3	No	conserved Plasmodium protein, unknown function
PF3D7_0929800	PFI1460c	3	No	conserved Plasmodium protein, unknown function
PF3D7_0929700	PFI1460c	3	No	conserved Plasmodium protein, unknown function
PF3D7_0933200	PFI1610c	3	No	calcyclin binding protein, putative
PF3D7_1209900	PFL0495c	3	No	ABC transporter, (TAP family), putative
PF3D7_1215200	PFL0735w	3	No	peptidyl-prolyl cis-trans isomerase (CYP32)
PF3D7_1222000	PFL1060c	3	No	conserved protein, unknown function
PF3D7_1319700	MAL13P1.105	4	No	ser/thr protein phosphatase 2A regulatory subunit A, putative
PF3D7_1343000	MAL13P1.214	4	No	phosphoethanolamine N-methyltransferase (PMT)
PF3D7_1366200	MAL13P1.332	4	No	conserved Plasmodium protein, unknown function
PF3D7_0608400	MAL6P1.87	4	No	conserved Plasmodium protein, unknown function
PF3D7_0830600	MAL8P1.4	4	No	Plasmodium exported protein (PHISTc), unknown function
PF3D7_0817900	MAL8P1.72	4	No	high mobility group protein B2 (HMGB2)
PF3D7_1001200	PF10_0016	4	No	acyl-CoA binding protein, isoform 2, ACBP2 (ACBP2)
PF3D7_1021400	PF10_0208	4	No	endomembrane protein 70, putative
PF3D7_1025000	PF10_0244	4	No	formin 2, putative
PF3D7_1034500	PF10_0335	4	No	conserved Plasmodium protein, unknown function
PF3D7_1116400	PF11_0171	4	No	ER membrane protein Sec12 (SEC12)
PF3D7_1127000	PF11_0281	4	No	protein phosphatase, putative
PF3D7_1138700	PF11_0398	4	No	conserved Plasmodium protein, unknown function
PF3D7_1335700	PF13_0199	4	No	conserved Plasmodium protein, unknown function
PF3D7_1401600	PF14_0018	4	No	Plasmodium exported protein (PHISTb), unknown function
PF3D7_1417800	PF14_0177	4	No	DNA replication licensing factor MCM2 (MCM2)
PF3D7_1447500	PF14_0452	4	No	conserved Plasmodium protein, unknown function
PF3D7_1456200	PF14_0535	4	No	SNARE protein, putative (SYN3)
PF3D7_1456900	PF14_0542	4	No	conserved protein, unknown function
PF3D7_1464300	PF14_0611	4	No	conserved Plasmodium protein, unknown function
PF3D7_1471100	PF14_0678	4	No	exported protein 2 (EXP2)
PF3D7_0307600	PFC0320w	4	No	conserved Plasmodium protein, unknown function
PF3D7_0312400	PFC0525c	4	No	glycogen synthase kinase 3 (GSK3)
PF3D7_0320600	PFC0911c	4	No	conserved Plasmodium protein, unknown function
PF3D7_0513600	PFE0675c	4	No	deoxyribodipyrimidine photo-lyase, putative
PF3D7_0523900	PFE1190c	4	No	conserved Plasmodium membrane protein, unknown function
PF3D7_0629100	PFF1410c	4	No	nicotinate phosphoribosyltransferase, putative
PF3D7_0921800	PFI1070c	4	No	nucleolar preribosomal assembly protein, putative
PF3D7_0933100	PFI1605w	4	No	conserved Plasmodium protein, unknown function
PF3D7_0936000	PFI1740c	4	No	ring-exported protein 2 (REX2)
PF3D7_0936300	PFI1755c	4	No	ring-exported protein 3 (REX3)
PF3D7_1224600	PFL1185c	4	No	cytochrome c heme lyase, putative
PF3D7_1246200	PFL2215w	4	No	actin I (ACT1)
PF3D7_1248900	PFL2345c	4	No	26S protease regulatory subunit 8, putative
PF3D7_0729600	MAL7P1.160	5	No	conserved Plasmodium protein, unknown function
PF3D7_1014000	PF10_0137	5	No	GDP-fucose synthase, putative
PF3D7_1031500	PF10_0309	5	No	DEAD/DEAH box helicase, putative
PF3D7_1102200	PF11_0034	5	No	DnaJ protein, putative
PF3D7_1141600	PF11_0427	5	No	dolichol phosphate mannose synthase (DPM1)
PF3D7_1320800	PF13_0121	5	No	dihydrolipamide succinyltransferase component of 2-oxoglutarate dehydrogenase complex
PF3D7_1410000	PF14_0098	5	No	tetratricopeptide repeat family protein, putative
PF3D7_1430600	PF14_0285	5	No	exodeoxyribonuclease III, putative
PF3D7_1436700	PF14_0347	5	No	conserved Plasmodium protein, unknown function
PF3D7_1462200	PF14_0592	5	No	conserved Plasmodium protein, unknown function
PF3D7_0211200	PFB0500c	5	No	Rab GTPase 5a (RAB5a)
PF3D7_0214600	PFB0665w	5	No	serine/threonine protein kinase, putative
PF3D7_0301100	PFC0055w	5	No	Plasmodium exported protein (hyp13), unknown function
PF3D7_0503200	PFE0155w	5	No	conserved Plasmodium protein, unknown function
PF3D7_0510100	PFE0500c	5	No	conserved Plasmodium protein, unknown function
PF3D7_0513400	PFE0665c	5	No	GTP binding protein, putative
PF3D7_0522500	PFE1125w	5	No	50S ribosomal protein L17, apicoplast, putative (RPL17)
PF3D7_0606500	PFF0320c	5	No	polypyrimidine tract binding protein, putative
PF3D7_0617800	PFF0860c	5	No	histone H2A (H2A)
PF3D7_1203900	PFL0190w	5	No	ubiquitin conjugating enzyme E2 (UBC)
PF3D7_0718000	MAL7P1.89	6	No	dynein heavy chain, putative
PF3D7_0824200	MAL8P1.34	6	No	conserved Plasmodium protein, unknown function
PF3D7_0815400	MAL8P1.85	6	No	conserved Plasmodium protein, unknown function
PF3D7_1015500	PF10_0152	6	No	conserved Plasmodium protein, unknown function
PF3D7_1035900	PF10_0351	6	No	probable protein, unknown function (M566)
PF3D7_1121500	PF11_0223	6	No	conserved Plasmodium protein, unknown function
PF3D7_1132400	PF11_0333	6	No	conserved Plasmodium membrane protein, unknown function
PF3D7_1149500	PF11_0512	6	No	ring-infected erythrocyte surface antigen 2, pseudogene (RESA2)
PF3D7_1329500	PF13_0162	6	No	conserved Plasmodium protein, unknown function
PF3D7_1436800	PF14_0348	6	No	ATP-dependent Clp protease proteolytic subunit (ClpR)
PF3D7_1447100	PF14_0449	6	No	conserved Plasmodium protein, unknown function
PF3D7_1461200	PF14_0584	6	No	U3 small nucleolar ribonucleoprotein protein IMP3, putative (IMP3)
PF3D7_0213200	PFB0600c	6	No	conserved Plasmodium protein, unknown function
PF3D7_0214100	PFB0640c	6	No	protein transport protein sec31 (SEC31)
PF3D7_0415600	PFD0755c	6	No	GTP:AMP phosphotransferase (GAK)
PF3D7_0416100	PFD0780w	6	No	glutamyl-tRNA(Gln) amidotransferase subunit A, putative
PF3D7_0424100	PFD1145c	6	No	reticulocyte binding protein homologue 5 (RH5)
PF3D7_0515200	PFE0760w	6	No	conserved Plasmodium protein, unknown function
PF3D7_0903700	PFI0180w	6	No	alpha tubulin 1
PF3D7_0906100	PFI0300w	6	No	developmental protein, putative
PF3D7_0922600	PFI1110w	6	No	glutamine synthetase, putative
PF3D7_0925300	PFI1240c	6	No	proline--tRNA ligase, putative
PF3D7_1339700	MAL13P1.202	7	No	conserved Plasmodium protein, unknown function
PF3D7_0811900	MAL8P1.101	7	No	RNA binding protein, putative
PF3D7_1102700	PF11_0039	7	No	early transcribed membrane protein 11.1 (ETRAMP11.1)
PF3D7_1112400	PF11_0130	7	No	conserved Plasmodium protein, unknown function
PF3D7_1120800	PF11_0215	7	No	conserved Plasmodium protein, unknown function
PF3D7_1437400	PF14_0354	7	No	pantothenate kinase, putative
PF3D7_1450900	PF14_0484	7	No	acetyl-CoA acetyltransferase, putative
PF3D7_0302900	PFC0135c	7	No	exportin 1, putative
PF3D7_0313700.2	PFC0571c	7	No	conserved Plasmodium protein, unknown function
PF3D7_0313700.1	PFC0571c	7	No	conserved Plasmodium protein, unknown function
PF3D7_0526900	PFE1340w	7	No	transmembrane emp24 domain-containing protein, putative
PF3D7_0527300	PFE1360c	7	No	methionine aminopeptidase 1a, putative (MetAP1a)
PF3D7_0532200	PFE1595c	7	No	Plasmodium exported protein (PHISTc), unknown function
PF3D7_0913100	PFI0640c	7	No	conserved Plasmodium protein, unknown function
PF3D7_0913200	PFI0645w	7	No	elongation factor 1-beta (EF-1beta)
PF3D7_1345900	MAL13P1.229	8	No	conserved Plasmodium protein, unknown function
PF3D7_1001300	PF10_0017	8	No	Plasmodium exported protein (PHISTa), unknown function
PF3D7_1016100	PF10_0157	8	No	conserved Plasmodium protein, unknown function
PF3D7_1037000	PF10_0362	8	No	DNA polymerase zeta catalytic subunit, putative
PF3D7_1368700	PF13_0359	8	No	mitochondrial carrier protein, putative
PF3D7_1448500	PF14_0463	8	No	conserved Plasmodium protein, unknown function
PF3D7_0205300	PFB0235w	8	No	conserved Plasmodium protein, unknown function
PF3D7_0505400	PFE0265c	8	No	conserved Plasmodium protein, unknown function
PF3D7_0519700	PFE0990w	8	No	conserved Plasmodium protein, unknown function
PF3D7_1205600	PFL0280c	8	No	conserved Plasmodium protein, unknown function
PF3D7_1236700	PFL1775c	8	No	s-adenosyl-methyltransferase, putative
PF3D7_1336200	MAL13P1.180	9	No	conserved Plasmodium protein, unknown function
PF3D7_1338600	MAL13P1.193	9	No	conserved Plasmodium protein, unknown function
PF3D7_0723100	PF07_0096	9	No	conserved Plasmodium protein, unknown function
PF3D7_1012100	PF10_0118	9	No	conserved Plasmodium protein, unknown function
PF3D7_1021500	PF10_0209	9	No	RNA helicase, putative
PF3D7_1309800	PF13_0054	9	No	conserved Plasmodium protein, unknown function
PF3D7_1327400	PF13_0160	9	No	conserved Plasmodium protein, unknown function
PF3D7_1432000	PF14_0300	9	No	syntaxin, Qa-SNARE family (SYN11)
PF3D7_1441700	PF14_0396	9	No	metalloprotease, putative
PF3D7_1457000	PF14_0543	9	No	signal peptide peptidase (SPP)
PF3D7_1465100	PF14_0618	9	No	conserved Plasmodium protein, unknown function
PF3D7_0418900	PFD0915w	9	No	conserved Plasmodium protein, unknown function
PF3D7_0501100.1	PFE0055c	9	No	heat shock protein 40, type II (HSP40)
PF3D7_0501100.2	PFE0055c	9	No	heat shock protein 40, type II (HSP40)
PF3D7_0504000	PFE0195w	9	No	cation transporting P-ATPase (ATPase3)
PF3D7_0910900	PFI0530c	9	No	DNA primase large subunit, putative
PF3D7_0920700	PFI1015w	9	No	conserved Plasmodium protein, unknown function
PF3D7_0934400	PFI1665w	9	No	transcription factor with AP2 domain(s), putative (ApiAP2)
PF3D7_1207000	PFL0350c	9	No	conserved Plasmodium protein, unknown function
PF3D7_1237700	PFL1825w	9	No	conserved Plasmodium membrane protein, unknown function
PF3D7_1244000	PFL2115c	9	No	glucose inhibited division protein a homologue, putative
PF3D7_1343600	MAL13P1.218	10	No	UDP-N-acetylglucosamine pyrophosphorylase, putative
PF3D7_1032800	PF10_0320	10	No	leucine-rich repeat protein (LRR1)
PF3D7_1032900	PF10_0320	10	No	RNA polymerase II-associated protein 1, putative
PF3D7_1020800	PF10_0407	10	No	dihydrolipoamide acyltransferase component E2 (DLAT)
PF3D7_1105800	PF11_0069	10	No	conserved Plasmodium protein, unknown function
PF3D7_1411000.2	PF14_0108	10	No	conserved Plasmodium protein, unknown function
PF3D7_1411000.1	PF14_0108	10	No	conserved Plasmodium protein, unknown function
PF3D7_1455200.2	PF14_0526	10	No	methyltransferase, putative
PF3D7_1455200.1	PF14_0526	10	No	methyltransferase, putative
PF3D7_1478100	PF14_0753	10	No	Plasmodium exported protein (hyp13), unknown function
PF3D7_0220400	PFB0925w	10	No	DnaJ protein, putative, pseudogene
PF3D7_0406500	PFD0320c	10	No	conserved Plasmodium protein, unknown function
PF3D7_0408300	PFD0405c	10	No	zinc finger, RAN binding protein, putative
PF3D7_0411800	PFD0585c	10	No	conserved Plasmodium protein, unknown function
PF3D7_0526200.2	PFE1305c	10	No	ADP-ribosylation factor GTPase-activating protein, putative
PF3D7_0526200.1	PFE1305c	10	No	ADP-ribosylation factor GTPase-activating protein, putative
PF3D7_0528100	PFE1400c	10	No	beta adaptin protein, putative
PF3D7_1209700	PFL0485w	10	No	conserved Plasmodium protein, unknown function
PF3D7_1221900	PFL1055c	10	No	conserved Plasmodium membrane protein, unknown function
PF3D7_0715600	PF07_0062	11	No	GTP-binding translation elongation factor tu family protein, putative
PF3D7_0818800	PF08_0055	11	No	U3 small nucleolar ribonucleoprotein protein, putative
PF3D7_1147300	PF11_0482	11	No	conserved Plasmodium protein, unknown function
PF3D7_1406300	PF14_0060	11	No	glycerophosphodiester phosphodiesterase (GDPD)
PF3D7_1419200	PF14_0186	11	No	conserved Plasmodium protein, unknown function
PF3D7_1434800	PF14_0329	11	No	mitochondrial acidic protein MAM33, putative
PF3D7_1463500	PF14_0604	11	No	conserved Plasmodium protein, unknown function
PF3D7_1469700	PF14_0665	11	No	mediator of RNA polymerase II transcription subunit 6, putative
PF3D7_0111000	PFA0535c	11	No	kinesin-8, putative
PF3D7_0311300	PFC0475c	11	No	phosphatidylinositol 3- and 4-kinase, putative
PF3D7_0526700	PFE1330c	11	No	conserved Plasmodium protein, unknown function
PF3D7_0911700	PFI0570w	11	No	GTP binding protein, putative
PF3D7_0933400	PFI1615w	11	No	conserved Plasmodium protein, unknown function
PF3D7_0933300	PFI1615w	11	No	conserved Plasmodium protein, unknown function
PF3D7_1322000	MAL13P1.121	12	No	adenosine-diphosphatase, putative
PF3D7_1304100	MAL13P1.22	12	No	DNA ligase I (LigI)
PF3D7_1361600	MAL13P1.307	12	No	conserved Plasmodium protein, unknown function
PF3D7_0708400	PF07_0029	12	No	heat shock protein 90 (HSP90)
PF3D7_0709200	PF07_0036	12	No	Cg6 protein,glutaredoxin-like protein (GLP3)
PF3D7_1022800	PF10_0221	12	No	4-hydroxy-3-methylbut-2-en-1-yl diphosphate synthase (GcpE)
PF3D7_1027700.2	PF10_0271	12	No	centrin-3 (CEN3)
PF3D7_1027700.1	PF10_0271	12	No	centrin-3 (CEN3)
PF3D7_1416900	PF14_0167	12	No	prefoldin subunit 2, putative
PF3D7_1480100	PF14_0773	12	No	erythrocyte membrane protein 1 (PfEMP1), truncated, pseudogene
PF3D7_0519500	PFE0980c	12	No	carbon catabolite repressor protein 4, putative (CCR4)
PF3D7_0632500	PFF1580c	12	No	erythrocyte membrane protein 1, PfEMP1 (VAR)
PF3D7_0719400	MAL7P1.102	13	No	conserved Plasmodium protein, unknown function
PF3D7_0728800	MAL7P1.157	13	No	conserved Plasmodium protein, unknown function
PF3D7_1038800	PF10_0378	13	No	RESA-like protein with PHIST and DnaJ domains
PF3D7_1115000	PF11_0159	13	No	conserved Plasmodium protein, unknown function
PF3D7_1124000	PF11_0251	13	No	endoplasmic reticulum oxidoreductin, putative (ERO1)
PF3D7_1112700	PF11_0527	13	No	conserved Plasmodium protein, unknown function
PF3D7_1417700	PF14_0176	13	No	conserved Plasmodium protein, unknown function
PF3D7_1456500	PF14_0538	13	No	conserved Plasmodium protein, unknown function
PF3D7_0203400	PFB0161c	13	No	conserved Plasmodium protein, unknown function
PF3D7_0206900.2	PFB0305c	13	No	merozoite surface protein 5 (MSP5)
PF3D7_0206900.1	PFB0305c	13	No	merozoite surface protein 5 (MSP5)
PF3D7_0220700	PFB0932w	13	No	Plasmodium exported protein (hyp9), unknown function
PF3D7_0301600	PFC0080c	13	No	Plasmodium exported protein (hyp1), unknown function (GEXP21)
PF3D7_0315400	PFC0670c	13	No	conserved Plasmodium protein, unknown function
PF3D7_0525200	PFE1255w	13	No	conserved Plasmodium protein, unknown function
PF3D7_0922700	PFI1115c	13	No	pre-mRNA splicing factor, putative
PF3D7_0932300	PFI1570c	13	No	M18 aspartyl aminopeptidase (M18AAP)
PF3D7_1324300	MAL13P1.133	14	No	conserved Plasmodium membrane protein, unknown function
PF3D7_1353000	MAL13P1.269	14	No	tryptophan-rich antigen, pseudogene
PF3D7_1462100	PF14_0591	14	No	conserved Plasmodium protein, unknown function
PF3D7_0109400	PFA0460c	14	No	tubulin-specific chaperone a, putative
PF3D7_0923700	PFI1165c	14	No	conserved protein, unknown function
PF3D7_0804400	MAL8P1.140	15	No	methionine aminopeptidase 1c, putative (MetAP1c)
PF3D7_1120900	PF11_0216	15	No	heat shock factor binding protein 1, putative
PF3D7_1134400	PF11_0355	15	No	conserved Plasmodium protein, unknown function
PF3D7_1334100	PF13_0189	15	No	conserved Plasmodium protein, unknown function
PF3D7_1411100.1	PF14_0109	15	No	conserved Plasmodium membrane protein, unknown function
PF3D7_1411100.2	PF14_0109	15	No	conserved Plasmodium membrane protein, unknown function
PF3D7_1415400	PF14_0152	15	No	conserved Plasmodium protein, unknown function
PF3D7_0219500	PFB0890c	15	No	pseudouridine synthase, putative
PF3D7_0501800	PFE0090w	15	No	chromosome assembly factor 1 (CAF1)
PF3D7_0502400	PFE0120c	15	No	ring-stage membrane protein 1,merozoite surface protein 8 (MSP8)
PF3D7_0515900	PFE0795c	15	No	protein phosphatase, putative
PF3D7_0931200	PFI1515w	15	No	selenoprotein (Sel2)
PF3D7_1201800	PFL0090c	15	No	cytochrome c oxidase assembly protein COX19, putative (COX19)
PF3D7_1017300.2	PF10_0168	16	No	golgi re-assembly stacking protein 2 (GRASP)
PF3D7_1017300.1	PF10_0168	16	No	golgi re-assembly stacking protein 2 (GRASP)
PF3D7_1435800	PF14_0339	16	No	GTPase, putative
PF3D7_1470400	PF14_0671	16	No	mitochondrial pyruvate carrier protein 2, putative (MPC2)
PF3D7_0104400	PFA0225w	16	No	4-hydroxy-3-methylbut-2-enyl diphosphate reductase (LytB)
PF3D7_0414000	PFD0685c	16	No	chromosome associated protein, putative
PF3D7_1243900	PFL2110c	16	No	double C2-like domain-containing protein (DOC2)
PF3D7_1250300	PFL2415w	16	No	Hbeta58/Vps26 protein homolog, putative
PF3D7_1320300	MAL13P1.112	17	No	conserved Plasmodium protein, unknown function
PF3D7_1304000	MAL13P1.21	17	No	chromosome condensation protein, putative
PF3D7_0708200	PF07_0028	17	No	conserved Plasmodium protein, unknown function
PF3D7_0715900	PF07_0065	17	No	zinc transporter, putative
PF3D7_0813500	PF08_0080	17	No	conserved Plasmodium protein, unknown function
PF3D7_1021900	PF10_0213	17	No	conserved Plasmodium protein (10b antigen), unknown function
PF3D7_1117100	PF11_0177	17	No	deubiquinating/deneddylating enzyme (UCH54)
PF3D7_1363500	PF13_0336	17	No	DNase I-like protein, putative
PF3D7_1463200	PF14_0601	17	No	replication factor C3 (RFC3)
PF3D7_1474100	PF14_0709	17	No	mitochondrial ribosomal protein L20 precursor, putative
PF3D7_0504400	PFE0215w	17	No	ATP-dependent helicase, putative
PF3D7_1017000	PF10_0165	18	No	DNA polymerase delta catalytic subunit
PF3D7_1428600	PF14_0265	18	No	peptide chain release factor 1, putative
PF3D7_0308000	PFC0340w	18	No	DNA polymerase epsilon subunit b, putative
PF3D7_0411300	PFD0560w	18	No	conserved Plasmodium protein, unknown function
PF3D7_0414600	PFD0705c	18	No	conserved protein, unknown function
PF3D7_0701900	PF07_0004	19	No	Plasmodium exported protein, unknown function
PF3D7_0710200	PF07_0042	19	No	conserved Plasmodium protein, unknown function
PF3D7_0721100	PF07_0087	19	No	conserved Plasmodium protein, unknown function
PF3D7_0107000	PFA0345w	19	No	centrin-1 (CEN1)
PF3D7_0218000	PFB0840w	19	No	replication factor C, subunit 2, putative
PF3D7_1249900	PFL2395c	19	No	apicoplast dimethyladenosine synthase, putative
PF3D7_1010300	PF10_0100	20	No	succinate dehydrogenase subunit 4, putative (SDH4)
PF3D7_1023400	PF10_0227	20	No	HORMA domain protein, putative
PF3D7_1139700	PF11_0407	20	No	adrenodoxin reductase, putative
PF3D7_1435700.1	PF14_0338	20	No	ataxin-2 like protein, putative
PF3D7_1435700.2	PF14_0338	20	No	ataxin-2 like protein, putative
PF3D7_0310000	PFC0416w	20	No	conserved Plasmodium protein, unknown function
PF3D7_0920500	PFI1005w	20	No	ADP-ribosylation factor, putative
PF3D7_1246700	PFL2240w	20	No	conserved Plasmodium protein, unknown function
PF3D7_0716300	MAL7P1.77	21	No	conserved Plasmodium protein, unknown function
PF3D7_0828200	PF08_0011	21	No	leucine--tRNA ligase, putative
PF3D7_1427300	PF14_0252	21	No	conserved Plasmodium protein, unknown function
PF3D7_1452700	PF14_0502	21	No	U1 snRNA associated protein, putative
PF3D7_0102300	PFA0115w	21	No	Plasmodium exported protein, unknown function
PF3D7_0313800	PFC0575w	21	No	conserved Plasmodium protein, unknown function
PF3D7_0408900.1	PFD0440w	21	No	peptidase, M22 family, putative
PF3D7_0408900.2	PFD0440w	21	No	peptidase, M22 family, putative
PF3D7_0417200	PFD0830w	21	No	bifunctional dihydrofolate reductase-thymidylate synthase (DHFR-TS)
PF3D7_0521300	PFE1070c	21	No	conserved Plasmodium protein, unknown function
PF3D7_0918300	PFI0895c	21	No	eukaryotic translation initiation factor 3 subunit 5, putative
PF3D7_1246900	PFL2250c	21	No	RAC-beta serine/threonine protein kinase (PKB)
PF3D7_1124600	PF11_0257	22	No	ethanolamine kinase (EK)
PF3D7_0613400	PFF0650w	22	No	apicoplast ribosomal protein L18 precursor, putative
PF3D7_0624200	PFF1165c	22	No	conserved Plasmodium protein, unknown function
PF3D7_1208900	PFL0445w	22	No	conserved Plasmodium protein, unknown function
PF3D7_0813200	MAL8P1.96	23	No	CS domain protein, putative
PF3D7_1122500	PF11_0233	23	No	conserved Plasmodium protein, unknown function
PF3D7_0605800	PFF0285c	23	No	DNA repair-like protein, putative
PF3D7_0802200	PF08_0131	24	No	1-cys peroxiredoxin (1-CysPxn)
PF3D7_1024000	PF10_0233	24	No	conserved Plasmodium protein, unknown function
PF3D7_1128100	PF11_0292	24	No	cochaperone prefoldin complex subunit, putative
PF3D7_1431000	PF14_0289	24	No	mitochondrial ribosomal protein L17-2 precursor, putative
PF3D7_0103200	PFA0160c	24	No	nucleoside transporter 4 (NT4)
PF3D7_0207400	PFB0330c	24	No	serine repeat antigen 7 (SERA7)
PF3D7_0215800	PFB0720c	24	No	origin recognition complex subunit 5 (ORC5)
PF3D7_1005500	PF10_0057	25	No	regulator of nonsense transcripts, putative
PF3D7_1361900	PF13_0328	25	No	proliferating cell nuclear antigen (PCNA)
PF3D7_1406700	PF14_0064	25	No	phosphatase, putative
PF3D7_0219600	PFB0895c	25	No	replication factor C subunit 1, putative
PF3D7_0506200	PFE0305w	25	No	transcription initiation factor TFiid, TATA-binding protein (TBP)
PF3D7_1331300	MAL13P1.167	26	No	signal peptidase 21 kDa subunit (SP21)
PF3D7_1336600	MAL13P1.183	26	No	conserved Plasmodium protein, unknown function
PF3D7_1361700	PF13_0327	26	No	cytochrome c oxidase subunit 2, putative
PF3D7_1442500	PF14_0403	26	No	protein prenyltransferase alpha subunit, putative
PF3D7_1456000	PF14_0533	26	No	transcription factor with AP2 domain(s) (ApiAP2)
PF3D7_0217100	PFB0795w	26	No	ATP synthase F1, alpha subunit
PF3D7_0934200	PFI1655c	26	No	conserved Plasmodium protein, unknown function
PF3D7_0819600	MAL8P1.62	27	No	conserved Plasmodium protein, unknown function
PF3D7_1475300	PF14_0721	27	No	cytochrome c oxidase assembly protein COX11, putative (COX11)
PF3D7_0218300	PFB0855c	27	No	apicoplast RNA methyltransferase precursor, putative
PF3D7_0218200	PFB0855c	27	No	conserved Plasmodium protein, unknown function
PF3D7_0930100	PFI1470c	27	No	conserved Plasmodium protein, unknown function
PF3D7_0930200	PFI1470c	27	No	leucine-rich repeat protein (LRR8)
PF3D7_1228300	PFL1370w	27	No	NIMA related kinase 1 (NEK1)
PF3D7_1330600	MAL13P1.164	28	No	elongation factor Tu, putative
PF3D7_0727500	PF07_0113	28	No	conserved Plasmodium protein, unknown function
PF3D7_0830500	PF08_0003	28	No	tryptophan/threonine-rich antigen (TryThrA)
PF3D7_1113300	PF11_0141	28	No	UDP-galactose transporter, putative
PF3D7_1307600	PF13_0040	28	No	DNA-directed RNA polymerase alpha chain, putative
PF3D7_1363600	PF13_0337	28	No	conserved Plasmodium protein, unknown function
PF3D7_1444900	PF14_0426	28	No	conserved Plasmodium protein, unknown function
PF3D7_0104800	PFA0245w	28	No	novel putative transporter 1 (NPT1)
PF3D7_1226600	PFL1285c	28	No	proliferating cell nuclear antigen 2 (PCNA2)
PF3D7_0804500	MAL8P1.139	29	No	conserved Plasmodium membrane protein, unknown function
PF3D7_1308700	PF13_0047	29	No	conserved Plasmodium protein, unknown function
PF3D7_1324400	PF13_0138	29	No	MSF1-like protein, putative
PF3D7_0111300	PFA0545c	29	No	replication factor c protein, putative
PF3D7_1200500	PFL0025c	29	No	rifin (RIF)
PF3D7_1241500	PFL1995c	29	No	conserved Plasmodium protein, unknown function
PF3D7_0611200	MAL6P1.114	30	No	transcription factor with AP2 domain(s), putative (ApiAP2)
PF3D7_0827500	PF08_0014	30	No	apicoplast ribosomal protein L21 precursor, putative
PF3D7_1025700	PF10_0253	30	No	conserved Plasmodium protein, unknown function
PF3D7_0411900	PFD0590c	30	No	DNA polymerase alpha
PF3D7_1208700	PFL0435w	30	No	conserved Plasmodium protein, unknown function
PF3D7_1232500	PFL1565c	30	No	CG2-related protein, putative
PF3D7_1330300	MAL13P1.162	31	No	DnaJ protein, putative
PF3D7_0828400	MAL8P1.14	31	No	mitochondrial inner membrane protein, putative (Oxa1)
PF3D7_0821000	MAL8P1.53	31	No	conserved Plasmodium protein, unknown function
PF3D7_1427900	PF14_0257	31	No	conserved protein, unknown function
PF3D7_0112200	PFA0590w	31	No	multidrug resistance-associated protein 1 (MRP1)
PF3D7_0316300.1	PFC0710w	31	No	inorganic pyrophosphatase, putative
PF3D7_0316300.2	PFC0710w	31	No	inorganic pyrophosphatase, putative
PF3D7_0808000	MAL8P1.124	32	No	conserved Plasmodium protein, unknown function
PF3D7_0726100	PF07_0107	32	No	Plasmodium exported protein, unknown function
PF3D7_1011000	PF10_0107	32	No	inner membrane complex protein, putative
PF3D7_1472700	PF14_0695	32	No	DNA-directed RNA polymerase, alpha subunit, putative
PF3D7_0203300	PFB0160w	32	No	ERCC1 nucleotide excision repair protein, putative
PF3D7_0102800	PFA0140c	34	No	conserved Plasmodium protein, unknown function
PF3D7_0904700	PFI0230c	34	No	bacterial histone-like protein (HU)
PF3D7_0412000	PFD0595w	35	No	conserved Plasmodium protein, unknown function
PF3D7_0526000	PFE1295c	35	No	RAP protein, putative
PF3D7_0927600	PFI1355w	35	No	conserved Plasmodium protein, unknown function
PF3D7_1211300	PFL0560c	35	No	DNA helicase MCM8, putative (MCM8)
PF3D7_1363700	MAL13P1.319	36	No	conserved Plasmodium protein, unknown function
PF3D7_0616200	MAL6P1.264	36	No	Ndc80 homologue, putative
PF3D7_1141400	PF11_0425	37	No	phosphatidylinositol N-acetylglucosaminyltransferase subunit H, putative (PIGH)
PF3D7_0730800.1	MAL7P1.170	38	No	Plasmodium exported protein, unknown function
PF3D7_0730800.2	MAL7P1.170	38	No	Plasmodium exported protein, unknown function
PF3D7_1438700	PF14_0366	38	No	small subunit DNA primase
PF3D7_0527600	PFE1375c	38	No	conserved Plasmodium protein, unknown function
PF3D7_0630300	PFF1470c	38	No	DNA polymerase epsilon, catalytic subunit a, putative
PF3D7_1245200	PFL2170c	38	No	conserved Plasmodium membrane protein, unknown function
PF3D7_0613000.3	MAL6P1.295	39	No	conserved Plasmodium protein, unknown function
PF3D7_0613000.2	MAL6P1.295	39	No	conserved Plasmodium protein, unknown function
PF3D7_0613000.1	MAL6P1.295	39	No	conserved Plasmodium protein, unknown function
PF3D7_0828500	PF08_0009	39	No	translation initiation factor EIF-2b alpha subunit, putative
PF3D7_0709100	PF07_0035	40	No	Cg1 protein
PF3D7_1145500	PF11_0466	40	No	transporter, putative
PF3D7_0929100	PFI1430w	40	No	conserved Plasmodium protein, unknown function
PF3D7_0715800	PF07_0064	41	No	drug/metabolite exporter, drug/metabolite transporter
PF3D7_0111400	PFA0550w	41	No	conserved Plasmodium protein, unknown function (GEXP19)
PF3D7_0619200	PFF0930w	41	No	conserved Plasmodium protein, unknown function
PF3D7_0825200	MAL8P1.27	42	No	translation initiation factor IF-3, putative
PF3D7_1440100	PF14_0380	42	No	conserved Plasmodium protein, unknown function
PF3D7_0312000	PFC0506w	43	No	conserved Plasmodium protein, unknown function
PF3D7_0507000	PFE0345c	43	No	conserved Plasmodium protein, unknown function
PF3D7_1303800	MAL13P1.19	44	No	conserved Plasmodium protein, unknown function
PF3D7_1111100	PF11_0117	44	No	replication factor C subunit 5, putative (RFC5)
PF3D7_1437600	PF14_0356	44	No	conserved Plasmodium protein, unknown function
PF3D7_1469800	PF14_0666	44	No	conserved Plasmodium protein, unknown function
PF3D7_0203000	PFB0145c	45	No	conserved Plasmodium protein, unknown function
PF3D7_1221000	PFL1010c	45	No	histone-lysine N-methyltransferase, H3 lysine-4 specific (SET10)
PF3D7_0827600	MAL8P1.18	46	No	conserved Plasmodium protein, unknown function
PF3D7_1017900	PF10_0174	46	No	26s proteasome regulatory subunit p55, putative
PF3D7_1458700	PF14_0560	46	No	exonuclease V, mitochondrial, putative
PF3D7_0311800	PFC0500w	46	No	conserved protein, unknown function
PF3D7_0623700	PFF1140c	46	No	ATP dependent DEAD-box helicase, putative
PF3D7_0803400	PF08_0126	47	No	DNA repair protein RAD54, putative
PF3D7_0307500	PFC0315c	47	No	conserved Plasmodium protein, unknown function
PF3D7_1249400	PFL2370c	47	No	conserved Plasmodium protein, unknown function
PF3D7_1135100	PF11_0362	48	No	protein phosphatase, putative
PF3D7_1468600	PF14_0654	48	No	aminophospholipid transporter, putative
PF3D7_0815000	MAL8P1.86	49	No	selenoprotein (Sel3)
PF3D7_1147700	PF11_0485	49	No	mitochondrial ATP synthase delta subunit, putative
PF3D7_1414000	PF14_0138	49	No	26S proteasome regulatory subunit RPN13, putative (RPN13)
PF3D7_0314300	PFC0590c	49	No	DER1-like protein (Der1-2)
PF3D7_0314200	PFC0590c	49	No	conserved Plasmodium protein, unknown function
PF3D7_1202600	PFL0130c	49	No	conserved protein, unknown function
PF3D7_0611300	PFF0555w	50	No	conserved Plasmodium protein, unknown function
PF3D7_0904900	PFI0240c	50	No	Cu2 -transporting ATPase, putative (CUP)
PF3D7_0530400	PFE1520c	51	No	conserved Plasmodium protein, unknown function
PF3D7_0612400	MAL6P1.302	52	No	conserved Plasmodium protein, unknown function
PF3D7_0612300	MAL6P1.302	52	No	conserved protein, unknown function
PF3D7_1364100	PF13_0338	52	No	cysteine-rich surface protein (Pf92)
PF3D7_1216400	PFL0790w	52	No	conserved Plasmodium membrane protein, unknown function
PF3D7_0618700	MAL6P1.240	53	No	transport protein particle (TRAPP) component, putative
PF3D7_0926000	PFI1275w	53	No	protein kinase, putative
PF3D7_1339600	MAL13P1.201	54	No	conserved Plasmodium protein, unknown function
PF3D7_1366500	PF13_0349	54	No	nucleoside diphosphate kinase (NDK)
PF3D7_1479600	PF14_0768	54	No	rifin (RIF)
PF3D7_0308500	PFC0360w	54	No	activator of Hsp90 ATPase, putative
PF3D7_1319400	MAL13P1.103	56	No	conserved Plasmodium protein, unknown function
PF3D7_1308400	MAL13P1.39	56	No	conserved Plasmodium protein, unknown function
PF3D7_0729100	PF07_0120	56	No	conserved Plasmodium protein, unknown function
PF3D7_1127600	PF11_0287	56	No	CRAL/TRIO domain-containing protein, putative
PF3D7_0623900	PFF1150w	56	No	ribonuclease H2 subunit A, putative
PF3D7_1105000	PF11_0061	57	No	histone H4 (H4)
PF3D7_0303700	PFC0170c	57	No	dihydrolipoamide acyltransferase, putative
PF3D7_1318100	MAL13P1.95	58	No	ferredoxin, putative
PF3D7_1106300	PF11_0074	58	No	exonuclease, putative
PF3D7_1117500	PF11_0181	58	No	tyrosine--tRNA ligase
PF3D7_1305100	PF13_0025	58	No	conserved Plasmodium protein, unknown function
PF3D7_1143900	PF11_0453	59	No	carbohydrate kinase, putative
PF3D7_1405600	PF14_0053	60	No	ribonucleotide reductase small subunit (RNR)
PF3D7_0513900	PFE0695w	60	No	conserved Plasmodium protein, unknown function
PF3D7_1232100	PFL1545c	60	No	60 kDa chaperonin (CPN60)
PF3D7_0717600	MAL7P1.87	61	No	conserved Plasmodium protein, unknown function
PF3D7_1022300	PF10_0216	62	No	zinc transporter, putative
PF3D7_1218400	PFL0890c	62	No	triose or hexose phosphate/phosphate translocator, putative
PF3D7_1249500	PFL2375c	62	No	cutA, putative
PF3D7_0204100	PFB0190c	64	No	conserved Plasmodium protein, unknown function
PF3D7_0935800	PFI1730w	64	No	cytoadherence linked asexual protein 9 (CLAG9)
PF3D7_1446800	PF14_0446	65	No	heme detoxification protein (HDP)
PF3D7_0512000	PFE0595w	65	No	prefoldin subunit, putative
PF3D7_0911200	PFI0545w	65	No	conserved Plasmodium protein, unknown function
PF3D7_0530300	PFE1515w	66	No	conserved Plasmodium membrane protein, unknown function
PF3D7_0503400	PFE0165w	70	No	actin-depolymerizing factor 1 (ADF1)
PF3D7_0110700	PFA0520c	71	No	chromatin assembly factor 1 protein WD40 domain, putative
PF3D7_0202700	PFB0130w	73	No	octaprenyl pyrophosphate synthase (OPP)
PF3D7_1233200.2	PFL1600c	74	No	conserved Plasmodium protein, unknown function
PF3D7_1233200.1	PFL1600c	74	No	conserved Plasmodium protein, unknown function
PF3D7_1122000	PF11_0228	75	No	conserved Plasmodium protein, unknown function
PF3D7_1229900.1	PFL1440c	75	No	conserved Plasmodium protein, unknown function
PF3D7_1229900.2	PFL1440c	75	No	conserved Plasmodium protein, unknown function
PF3D7_1426900	PF14_0248	76	No	ubiquinol-cytochrome c reductase hinge protein, putative
PF3D7_1227000	PFL1305c	77	No	conserved Plasmodium protein, unknown function
PF3D7_0913400	PFI0655c	78	No	conserved Plasmodium protein, unknown function
PF3D7_1463000	PF14_0600	79	No	conserved Plasmodium protein, unknown function
PF3D7_0820700	PF08_0045	80	No	2-oxoglutarate dehydrogenase E1 component
PF3D7_0819300	PF08_0051	81	No	conserved Plasmodium protein, unknown function
PF3D7_1029200	PF10_0285	81	No	conserved Plasmodium protein, unknown function
PF3D7_1111900	PF11_0125	81	No	conserved Plasmodium protein, unknown function
PF3D7_0921000.2	PFI1030c	81	No	ubiquitin conjugating enzyme, putative
PF3D7_0921000.1	PFI1030c	81	No	ubiquitin conjugating enzyme, putative
PF3D7_1338900	MAL13P1.196	82	No	serine/threonine protein kinase, putative
PF3D7_0907100	PFI0340c	86	No	conserved Plasmodium protein, unknown function
PF3D7_0307400	PFC0310c	87	No	ATP-dependent Clp protease proteolytic subunit (ClpP)
PF3D7_1428700	PF14_0266	88	No	conserved protein, unknown function
PF3D7_1014300	PF10_0140	89	No	conserved protein, unknown function
PF3D7_1224500	PFL1180w	89	No	histone chaperone ASF1, putative (ASF1)
PF3D7_1010000	PF10_0097	90	No	ribosomal protein L43, mitochondrial, putative
PF3D7_0603700	PFF0180w	90	No	phenylalanyl-tRNA synthetase subunit, putative
PF3D7_1413500	PF14_0133	97	No	FeS assembly ATPase SufC (SufC)
PF3D7_1007700	PF10_0075	108	No	transcription factor with AP2 domain(s) (ApiAP2)

## Sheet: CQR-transitivity
NewID	Previous PlasmoDBID	Transitivity Scores	Functional (Direct) pfcrt Partner	Product Description
PF3D7_1321300	MAL13P1.116	0	Yes	conserved Plasmodium membrane protein, unknown function
PF3D7_1331300	MAL13P1.167	0	Yes	signal peptidase 21 kDa subunit (SP21)
PF3D7_1348300	MAL13P1.243	0	Yes	elongation factor Tu, putative
PF3D7_1358900	MAL13P1.294	0	Yes	GTP binding protein, putative
PF3D7_1359700	MAL13P1.296	0	Yes	conserved Plasmodium protein, unknown function
PF3D7_1364400	MAL13P1.323	0	Yes	conserved Plasmodium protein, unknown function
PF3D7_1308400	MAL13P1.39	0	Yes	conserved Plasmodium protein, unknown function
PF3D7_1310000	MAL13P1.47	0	Yes	mitochondrial ATP synthase delta subunit, putative (OSCP)
PF3D7_1301700	MAL13P1.61	0	Yes	Plasmodium exported protein (hyp8), unknown function (GEXP07)
PF3D7_1313100	MAL13P1.66	0	Yes	conserved Plasmodium protein, unknown function
PF3D7_1313800	MAL13P1.70	0	Yes	conserved Plasmodium membrane protein, unknown function
PF3D7_0703900	MAL7P1.15	0	Yes	conserved Plasmodium membrane protein, unknown function
PF3D7_0731500	MAL7P1.176	0	Yes	erythrocyte binding antigen-175 (EBA175)
PF3D7_0711100	MAL7P1.34	0	Yes	conserved Plasmodium membrane protein, unknown function
PF3D7_0807200	MAL8P1.130	0	Yes	conserved Plasmodium membrane protein, unknown function
PF3D7_0802100	MAL8P1.153	0	Yes	transcription factor with AP2 domain(s) (ApiAP2)
PF3D7_0825800	MAL8P1.25	0	Yes	conserved Plasmodium protein, unknown function
PF3D7_0830600	MAL8P1.4	0	Yes	Plasmodium exported protein (PHISTc), unknown function
PF3D7_0820200	MAL8P1.58	0	Yes	phosphatidylglycerophosphate synthase (PGPS)
PF3D7_0814500	MAL8P1.88	0	Yes	conserved Plasmodium protein, unknown function
PF3D7_0705000	PF07_0020	0	Yes	methyltransferase, putative
PF3D7_0712000	PF07_0049	0	Yes	erythrocyte membrane protein 1, PfEMP1 (VAR)
PF3D7_0726100	PF07_0107	0	Yes	Plasmodium exported protein, unknown function
PF3D7_0828200	PF08_0011	0	Yes	leucine--tRNA ligase, putative
PF3D7_0815300	PF08_0068	0	Yes	FAD-dependent monooxygenase, putative
PF3D7_1004800	PF10_0051	0	Yes	ADP/ATP carrier protein, putative
PF3D7_1021400	PF10_0208	0	Yes	endomembrane protein 70, putative
PF3D7_1027100	PF10_0266	0	Yes	small subunit rRNA processing stabilizing factor, putative
PF3D7_1028000	PF10_0274	0	Yes	methyltransferase, putative
PF3D7_1033800	PF10_0329	0	Yes	plasmepsin VII
PF3D7_1037400	PF10_0367	0	Yes	conserved Plasmodium protein, unknown function
PF3D7_1038800	PF10_0378	0	Yes	RESA-like protein with PHIST and DnaJ domains
PF3D7_1040300	PF10_0396	0	Yes	rifin (RIF)
PF3D7_1104300	PF11_0054	0	Yes	conserved Plasmodium protein, unknown function
PF3D7_1105600	PF11_0067	0	Yes	translocon component PTEX88 (PTEX88)
PF3D7_1127000	PF11_0281	0	Yes	protein phosphatase, putative
PF3D7_1133300	PF11_0343	0	Yes	LEM3/CDC50 family protein, putative
PF3D7_1138400	PF11_0395	0	Yes	guanylyl cyclase (GCalpha)
PF3D7_1148800	PF11_0504	0	Yes	Plasmodium exported protein (hyp11), unknown function
PF3D7_1313600	PF13_0079	0	Yes	conserved Plasmodium protein, unknown function
PF3D7_1333900	PF13_0187	0	Yes	conserved Plasmodium protein, unknown function
PF3D7_1343700	PF13_0238	0	Yes	kelch protein, putative
PF3D7_1407900	PF14_0076	0	Yes	plasmepsin I (PMI)
PF3D7_1410000	PF14_0098	0	Yes	tetratricopeptide repeat family protein, putative
PF3D7_1425900	PF14_0239	0	Yes	conserved Plasmodium protein, unknown function
PF3D7_1440300	PF14_0381	0	Yes	delta-aminolevulinic acid dehydratase (ALAD)
PF3D7_1445000	PF14_0427	0	Yes	conserved Plasmodium protein, unknown function
PF3D7_1448500	PF14_0463	0	Yes	conserved Plasmodium protein, unknown function
PF3D7_1449300	PF14_0469	0	Yes	transcription factor IIIb subunit, putative
PF3D7_1456800	PF14_0541	0	Yes	V-type H( )-translocating pyrophosphatase, putative (VP1)
PF3D7_1461600	PF14_0587	0	Yes	splicing factor 3B subunit 2, putative (SF3B2)
PF3D7_1463500	PF14_0604	0	Yes	conserved Plasmodium protein, unknown function
PF3D7_1469700	PF14_0665	0	Yes	mediator of RNA polymerase II transcription subunit 6, putative
PF3D7_1473600	PF14_0705	0	Yes	conserved Plasmodium protein, unknown function
PF3D7_0104100	PFA0205w	0	Yes	conserved Plasmodium membrane protein, unknown function
PF3D7_0110600	PFA0515w	0	Yes	phosphatidylinositol-4-phosphate 5-kinase (PIP5K)
PF3D7_0206600	PFB0290c	0	Yes	transcription factor, putative
PF3D7_0211700	PFB0520w	0	Yes	protein kinase, putative (TKL1)
PF3D7_0214100	PFB0640c	0	Yes	protein transport protein sec31 (SEC31)
PF3D7_0216100	PFB0735c	0	Yes	conserved Plasmodium protein, unknown function
PF3D7_0216200	PFB0735c	0	Yes	conserved Plasmodium protein, unknown function
PF3D7_0220700	PFB0932w	0	Yes	Plasmodium exported protein (hyp9), unknown function
PF3D7_0222500	PFB1005w	0	Yes	rifin (RIF)
PF3D7_0300500	PFC0030c	0	Yes	rifin (RIF)
PF3D7_0311500	PFC0486c	0	Yes	conserved Plasmodium protein, unknown function
PF3D7_0406200	PFD0310w	0	Yes	sexual stage-specific protein precursor (Pfs16)
PF3D7_0421300	PFD1015c	0	Yes	erythrocyte membrane protein 1, PfEMP1 (VAR)
PF3D7_0424500	PFD1165w	0	Yes	serine/threonine protein kinase, FIKK family (FIKK4.1)
PF3D7_0500600	PFE0030c	0	Yes	stevor, pseudogene
PF3D7_0501400	PFE0070w	0	Yes	interspersed repeat antigen (FIRA)
PF3D7_0519800	PFE0995c	0	Yes	conserved protein, unknown function
PF3D7_0523200	PFE1160w	0	Yes	conserved Plasmodium protein, unknown function
PF3D7_0532300	PFE1600w	0	Yes	Plasmodium exported protein (PHISTb), unknown function
PF3D7_0604600	PFF0225w	0	Yes	DNA helicase, putative
PF3D7_0619200	PFF0930w	0	Yes	conserved Plasmodium protein, unknown function
PF3D7_0631500	PFF1530c	0	Yes	Plasmodium exported protein (hyp4), unknown function
PF3D7_0901300	PFI0065w	0	Yes	rifin (RIF)
PF3D7_0908400	PFI0405w	0	Yes	conserved Plasmodium protein, unknown function
PF3D7_0918100	PFI0885w	0	Yes	cytochrome b5-like heme/steroid binding protein, putative
PF3D7_0918300	PFI0895c	0	Yes	eukaryotic translation initiation factor 3 subunit 5, putative
PF3D7_0929500	PFI1450c	0	Yes	conserved protein, unknown function
PF3D7_1202000	PFL0100c	0	Yes	ATP-dependent RNA helicase, putative
PF3D7_1205200	PFL0260c	0	Yes	conserved Plasmodium protein, unknown function
PF3D7_1209900	PFL0495c	0	Yes	ABC transporter, (TAP family), putative
PF3D7_1232200	PFL1550w	0	Yes	lipoamide dehydrogenase (mLipDH)
PF3D7_1232700	PFL1575w	0	Yes	conserved Plasmodium protein, unknown function
PF3D7_1239300	PFL1905w	0	Yes	conserved Plasmodium protein, unknown function
PF3D7_1243600	PFL2095w	0	Yes	translation initiation factor SUI1, putative
PF3D7_1248900	PFL2345c	0	Yes	26S protease regulatory subunit 8, putative
PF3D7_1303800	MAL13P1.19	1	No	conserved Plasmodium protein, unknown function
PF3D7_1352200	MAL13P1.264	1	No	conserved Plasmodium protein, unknown function
PF3D7_1362500	MAL13P1.311	1	No	exonuclease, putative
PF3D7_0728800	MAL7P1.157	1	No	conserved Plasmodium protein, unknown function
PF3D7_0730800.1	MAL7P1.170	1	No	Plasmodium exported protein, unknown function
PF3D7_0730800.2	MAL7P1.170	1	No	Plasmodium exported protein, unknown function
PF3D7_0702000	MAL7P1.6	1	No	Plasmodium exported protein (hyp12), unknown function
PF3D7_0804400	MAL8P1.140	1	No	methionine aminopeptidase 1c, putative (MetAP1c)
PF3D7_0715000	PF07_0059	1	No	4-nitrophenylphosphatase (PNPase)
PF3D7_0731600	PF07_0129	1	No	acyl-CoA synthetase (ACS5)
PF3D7_0805200	PF08_0119	1	No	conserved Plasmodium protein, unknown function
PF3D7_1112400	PF11_0130	1	No	conserved Plasmodium protein, unknown function
PF3D7_1116200.1	PF11_0169	1	No	pyridoxine biosynthesis protein PDX2 (PDX2)
PF3D7_1116200.2	PF11_0169	1	No	pyridoxine biosynthesis protein PDX2 (PDX2)
PF3D7_1126800	PF11_0279	1	No	RNA binding protein, putative
PF3D7_1137500	PF11_0386	1	No	apicoplast ribosomal protein S14p/S29e precursor, putative
PF3D7_1141600	PF11_0427	1	No	dolichol phosphate mannose synthase (DPM1)
PF3D7_1308100	PF13_0043	1	No	CCAAT-binding transcription factor, putative
PF3D7_1313500	PF13_0078	1	No	conserved Plasmodium membrane protein, unknown function
PF3D7_1334500	PF13_0192	1	No	conserved Plasmodium protein, unknown function
PF3D7_1361400	PF13_0326	1	No	actin-depolymerizing factor 2 (ADF2)
PF3D7_1404800	PF14_0045	1	No	conserved Plasmodium protein, unknown function
PF3D7_1440400	PF14_0383	1	No	conserved Plasmodium protein, unknown function
PF3D7_1443500	PF14_0413	1	No	Poly(A)-specific ribonuclease PARN, putative (PARN)
PF3D7_1449400	PF14_0470	1	No	DNA replication related protein, putative
PF3D7_1451700	PF14_0492	1	No	protein phosphatase 2b regulatory subunit, putative
PF3D7_1460800	PF14_0580	1	No	snRNA-activating protein complex subunit 3, putative
PF3D7_1461200	PF14_0584	1	No	U3 small nucleolar ribonucleoprotein protein IMP3, putative (IMP3)
PF3D7_1472700	PF14_0695	1	No	DNA-directed RNA polymerase, alpha subunit, putative
PF3D7_0103400	PFA0170c	1	No	zinc-carboxypeptidase, putative
PF3D7_0105100	PFA0250w	1	No	conserved Plasmodium protein, unknown function
PF3D7_0219700	PFB0900c	1	No	Plasmodium exported protein (PHISTc), unknown function (GEXP20)
PF3D7_0303300	PFC0155c	1	No	DNA-directed RNA polymerase subunit I, putative
PF3D7_0322300	PFC0995c	1	No	diacylglycerol O-acyltransferase (DGAT)
PF3D7_0323800	PFC1065w	1	No	conserved Plasmodium protein, unknown function
PF3D7_0403900	PFD0190w	1	No	SET domain protein, putative (SET8)
PF3D7_0409200	PFD0455w	1	No	40S ribosomal processing protein, putative
PF3D7_0413100	PFD0635c	1	No	erythrocyte membrane protein 1, PfEMP1 (VAR)
PF3D7_0425800	PFD1235w	1	No	erythrocyte membrane protein 1, PfEMP1 (VAR)
PF3D7_0501100.2	PFE0055c	1	No	heat shock protein 40, type II (HSP40)
PF3D7_0501100.1	PFE0055c	1	No	heat shock protein 40, type II (HSP40)
PF3D7_0505400	PFE0265c	1	No	conserved Plasmodium protein, unknown function
PF3D7_0515900	PFE0795c	1	No	protein phosphatase, putative
PF3D7_0529900	PFE1490c	1	No	RING zinc finger protein, putative
PF3D7_0603800	PFF0185c	1	No	conserved Plasmodium protein, unknown function
PF3D7_0607900	PFF0390w	1	No	conserved Plasmodium protein, unknown function
PF3D7_0615900	PFF0770c	1	No	conserved Plasmodium protein, unknown function
PF3D7_0936300	PFI1755c	1	No	ring-exported protein 3 (REX3)
PF3D7_1206600	PFL0330c	1	No	DNA-directed RNA polymerase III subunit, putative
PF3D7_1236400	PFL1760w	1	No	conserved Plasmodium protein, unknown function
PF3D7_1246700	PFL2240w	1	No	conserved Plasmodium protein, unknown function
PF3D7_1350200	MAL13P1.253	2	No	small nuclear ribonucleoprotein E, putative (SNRPE)
PF3D7_0727600	MAL7P1.152	2	No	conserved Plasmodium protein, unknown function
PF3D7_0731100	MAL7P1.172	2	No	Plasmodium exported protein (PHISTc), unknown function (GEXP11)
PF3D7_0804500	MAL8P1.139	2	No	conserved Plasmodium membrane protein, unknown function
PF3D7_0723100	PF07_0096	2	No	conserved Plasmodium protein, unknown function
PF3D7_0730100	PF07_0125	2	No	tRNA pseudouridine synthase D, putative
PF3D7_0807100	PF08_0111	2	No	RNA helicase, putative
PF3D7_1006900	PF10_0069	2	No	PPPDE peptidase, putative
PF3D7_1122200	PF11_0230	2	No	cupin-like protein, putative
PF3D7_1122800	PF11_0239	2	No	calcium-dependent protein kinase 6 (CDPK6)
PF3D7_1140300	PF11_0414	2	No	P-loop containing nucleoside triphosphate hydrolase, putative
PF3D7_1309800	PF13_0054	2	No	conserved Plasmodium protein, unknown function
PF3D7_1317400	PF13_0099	2	No	conserved Plasmodium protein, unknown function
PF3D7_1333500	PF13_0183	2	No	conserved Plasmodium protein, unknown function
PF3D7_1335700	PF13_0199	2	No	conserved Plasmodium protein, unknown function
PF3D7_1413800	PF14_0136	2	No	diphthamide synthesis protein, putative
PF3D7_1425700	PF14_0237	2	No	conserved Plasmodium protein, unknown function
PF3D7_1446200	PF14_0439	2	No	M17 leucyl aminopeptidase (LAP)
PF3D7_1450300	PF14_0478	2	No	DNA polymerase delta interacting protein, putative
PF3D7_0102100	PFA0105w	2	No	stevor, pseudogene
PF3D7_0301600	PFC0080c	2	No	Plasmodium exported protein (hyp1), unknown function (GEXP21)
PF3D7_0402100	PFD0095c	2	No	Plasmodium exported protein (PHISTb), unknown function
PF3D7_0408500	PFD0420c	2	No	flap endonuclease 1 (FEN1)
PF3D7_0416000	PFD0775c	2	No	RNA binding protein, putative
PF3D7_0424800	PFD1180w	2	No	Plasmodium exported protein (PHISTb), unknown function
PF3D7_0502400	PFE0120c	2	No	ring-stage membrane protein 1,merozoite surface protein 8 (MSP8)
PF3D7_0502900	PFE0140c	2	No	mitochondrial inner membrane TIM10 associated protein, putative
PF3D7_0519500	PFE0980c	2	No	carbon catabolite repressor protein 4, putative (CCR4)
PF3D7_0526100	PFE1300w	2	No	conserved Plasmodium membrane protein, unknown function
PF3D7_0632800	PFF1595c	2	No	erythrocyte membrane protein 1, PfEMP1 (VAR)
PF3D7_0902300	PFI0110c	2	No	serine/threonine protein kinase, FIKK family (FIKK9.4)
PF3D7_0936000	PFI1740c	2	No	ring-exported protein 2 (REX2)
PF3D7_1233800	PFL1630c	2	No	conserved Plasmodium protein, unknown function
PF3D7_1240600	PFL1960w	2	No	erythrocyte membrane protein 1, PfEMP1 (VAR)
PF3D7_1360300	MAL13P1.300	3	No	conserved Plasmodium protein, unknown function
PF3D7_1360900	MAL13P1.303	3	No	polyadenylate-binding protein, putative
PF3D7_1364600	MAL13P1.324	3	No	aldo-keto reductase, putative
PF3D7_1318400	MAL13P1.96	3	No	chromosome segregation protein, putative
PF3D7_0715300	MAL7P1.73	3	No	calcium/calmodulin-dependent protein kinase, putative
PF3D7_0811900	MAL8P1.101	3	No	RNA binding protein, putative
PF3D7_0820300	PF08_0047	3	No	conserved Plasmodium protein, unknown function
PF3D7_1016800	PF10_0163	3	No	Plasmodium exported protein (PHISTc), unknown function
PF3D7_1035800	PF10_0350	3	No	probable protein, unknown function (M712)
PF3D7_1114400	PF11_0153	3	No	conserved Plasmodium protein, unknown function
PF3D7_1134400	PF11_0355	3	No	conserved Plasmodium protein, unknown function
PF3D7_1311300	PF13_0061	3	No	ATP synthase subunit gamma, mitochondrial
PF3D7_1329500	PF13_0162	3	No	conserved Plasmodium protein, unknown function
PF3D7_1347000	PF13_0250	3	No	G-beta repeat protein, putative
PF3D7_1353100	PF13_0275	3	No	Plasmodium exported protein, unknown function
PF3D7_1401600	PF14_0018	3	No	Plasmodium exported protein (PHISTb), unknown function
PF3D7_1406900	PF14_0066	3	No	radical SAM protein, putative
PF3D7_0208600	PFB0390w	3	No	ribosome-recycling factor, putative (RRF)
PF3D7_0308000	PFC0340w	3	No	DNA polymerase epsilon subunit b, putative
PF3D7_0313200	PFC0555c	3	No	conserved Plasmodium protein, unknown function
PF3D7_0322600	PFC1010w	3	No	conserved Plasmodium protein, unknown function
PF3D7_0408000	PFD0395c	3	No	conserved Plasmodium protein, unknown function
PF3D7_0923800.1	PFI1170c	3	No	thioredoxin reductase (TRXR)
PF3D7_0923800.2	PFI1170c	3	No	thioredoxin reductase (TRXR)
PF3D7_1209400	PFL0470w	3	No	conserved Plasmodium protein, unknown function
PF3D7_1221900	PFL1055c	3	No	conserved Plasmodium membrane protein, unknown function
PF3D7_1252600	PFL2530w	3	No	lysophospholipase, putative
PF3D7_1252700	PFL2535w	3	No	Plasmodium exported protein (PHISTb), unknown function
PFC10_API0055	rps4	3	No	apicoplast ribosomal protein S4 (rps4)
PF3D7_1353900	MAL13P1.270	4	No	proteasome subunit, putative
PF3D7_0712200	MAL7P1.47	4	No	rifin, pseudogene (RIF)
PF3D7_1019900	PF10_0193	4	No	autophagy-related protein 8 (ATG8)
PF3D7_1036700	PF10_0359	4	No	phosducin-like protein, putative (PhLP2)
PF3D7_1105100	PF11_0062	4	No	histone H2B (H2B)
PF3D7_1116800	PF11_0175	4	No	heat shock protein 101 (HSP101)
PF3D7_1149600	PF11_0513	4	No	DnaJ protein, putative
PF3D7_1368700	PF13_0359	4	No	mitochondrial carrier protein, putative
PF3D7_1430600	PF14_0285	4	No	exodeoxyribonuclease III, putative
PF3D7_1437400	PF14_0354	4	No	pantothenate kinase, putative
PF3D7_0209300	PFB0420w	4	No	2C-methyl-D-erythritol 2,4-cyclodiphosphate synthase (IspF)
PF3D7_0210100.2	PFB0455w	4	No	60S ribosomal protein L37ae, putative
PF3D7_0210100.1	PFB0455w	4	No	60S ribosomal protein L37ae, putative
PF3D7_0211900	PFB0530c	4	No	conserved Plasmodium protein, unknown function
PF3D7_0415200	PFD0735c	4	No	conserved Plasmodium protein, unknown function
PF3D7_0501800	PFE0090w	4	No	chromosome assembly factor 1 (CAF1)
PF3D7_0525700	PFE1280w	4	No	conserved Plasmodium protein, unknown function
PF3D7_0529100	PFE1450c	4	No	conserved Plasmodium protein, unknown function
PF3D7_0606500	PFF0320c	4	No	polypyrimidine tract binding protein, putative
PF3D7_0932400	PFI1575c	4	No	peptide release factor, putative
PF3D7_1206200	PFL0310c	4	No	eukaryotic translation initiation factor 3 subunit 8, putative
PF3D7_1208700	PFL0435w	4	No	conserved Plasmodium protein, unknown function
PF3D7_1245800	PFL2195w	4	No	clathrin coat assembly protein AP180, putative
PF3D7_1306700	MAL13P1.33	5	No	conserved Plasmodium protein, unknown function
PF3D7_1113600	PF11_0144	5	No	Rpr2, RNAse P, putative
PF3D7_1142700	PF11_0439	5	No	conserved protein, unknown function
PF3D7_1324400	PF13_0138	5	No	MSF1-like protein, putative
PF3D7_1329600	PF13_0163	5	No	conserved Plasmodium protein, unknown function
PF3D7_1345800	PF13_0243	5	No	conserved Plasmodium protein, unknown function
PF3D7_1428600	PF14_0265	5	No	peptide chain release factor 1, putative
PF3D7_0105400.2	PFA0265c	5	No	conserved Plasmodium protein, unknown function
PF3D7_0105400.1	PFA0265c	5	No	conserved Plasmodium protein, unknown function
PF3D7_0209700	PFB0440c	5	No	RING zinc finger protein, putative
PF3D7_0314200	PFC0590c	5	No	conserved Plasmodium protein, unknown function
PF3D7_0314300	PFC0590c	5	No	DER1-like protein (Der1-2)
PF3D7_0503800	PFE0185c	5	No	60S ribosomal protein L31, putative
PF3D7_0505300	PFE0260w	5	No	UDP-N-acetyl glucosamine:UMP antiporter
PF3D7_0509900	PFE0490w	5	No	conserved Plasmodium protein, unknown function
PF3D7_0523900	PFE1190c	5	No	conserved Plasmodium membrane protein, unknown function
PF3D7_0527900	PFE1390w	5	No	RNA helicase 1
PF3D7_0600600	PFF0030c	5	No	erythrocyte membrane protein 1 (PfEMP1), exon2 (VAR)
PF3D7_0615300	PFF0740c	5	No	GPI-anchored wall transfer protein 1, putative (GWT1)
PF3D7_0632500	PFF1580c	5	No	erythrocyte membrane protein 1, PfEMP1 (VAR)
PF3D7_0911700	PFI0570w	5	No	GTP binding protein, putative
PF3D7_0916100	PFI0790w	5	No	thioredoxin 3 (TRX3)
PF3D7_0925400	PFI1245c	5	No	protein phosphatase-beta
PF3D7_0928200	PFI1385c	5	No	conserved Plasmodium protein, unknown function
PF3D7_1208900	PFL0445w	5	No	conserved Plasmodium protein, unknown function
PF3D7_1237700	PFL1825w	5	No	conserved Plasmodium membrane protein, unknown function
PF3D7_1348500	MAL13P1.244	6	No	TBC domain protein, putative
PF3D7_0713400	MAL7P1.64	6	No	serpentine receptor, putative (SR25)
PF3D7_0826300	PF08_0021	6	No	SPRY domain, putative
PF3D7_0824900	PF08_0027	6	No	conserved Plasmodium protein, unknown function
PF3D7_1006500	PF10_0065	6	No	conserved Plasmodium protein, unknown function
PF3D7_1012400	PF10_0121	6	No	hypoxanthine-guanine phosphoribosyltransferase (HGPRT)
PF3D7_1024000	PF10_0233	6	No	conserved Plasmodium protein, unknown function
PF3D7_1030000	PF10_0293	6	No	transcription factor, putative
PF3D7_1122700	PF11_0238	6	No	conserved Plasmodium protein, unknown function
PF3D7_1302000	PF13_0076	6	No	Plasmodium exported protein, unknown function
PF3D7_1334100	PF13_0189	6	No	conserved Plasmodium protein, unknown function
PF3D7_1429500	PF14_0274	6	No	diphthamide synthesis protein, putative
PF3D7_1455700	PF14_0531	6	No	conserved Plasmodium protein, unknown function
PF3D7_1461000	PF14_0582	6	No	conserved Plasmodium protein, unknown function
PF3D7_1465100	PF14_0618	6	No	conserved Plasmodium protein, unknown function
PF3D7_1466700	PF14_0635	6	No	large ribosomal subunit assembling protein, putative
PF3D7_1475900	PF14_0727	6	No	conserved Plasmodium protein, unknown function
PF3D7_0109400	PFA0460c	6	No	tubulin-specific chaperone a, putative
PF3D7_0305300	PFC0240c	6	No	conserved Plasmodium membrane protein, unknown function
PF3D7_0503000	PFE0145w	6	No	50S ribosomal protein L28, apicoplast, putative
PF3D7_0528100	PFE1400c	6	No	beta adaptin protein, putative
PF3D7_0906000	PFI0295c	6	No	RNB-like protein, putative
PF3D7_0929800	PFI1460c	6	No	conserved Plasmodium protein, unknown function
PF3D7_0929700	PFI1460c	6	No	conserved Plasmodium protein, unknown function
PF3D7_0936400	PFI1760w	6	No	ring-exported protein 4 (REX4)
PF3D7_1219400	PFL0940c	6	No	erythrocyte membrane protein 1 (PfEMP1), pseudogene (VAR)
PF3D7_1324100	MAL13P1.131	7	No	conserved Plasmodium membrane protein, unknown function
PF3D7_1345900	MAL13P1.229	7	No	conserved Plasmodium protein, unknown function
PF3D7_0718100	MAL7P1.91	7	No	exported serine/threonine protein kinase (EST)
PF3D7_0810700	MAL8P1.107	7	No	conserved Plasmodium protein, unknown function
PF3D7_0824200	MAL8P1.34	7	No	conserved Plasmodium protein, unknown function
PF3D7_0818400	MAL8P1.67	7	No	nucleolar preribosomal assembly protein, putative (UTP24)
PF3D7_1123900	PF11_0250	7	No	splicing factor, putative
PF3D7_1130500	PF11_0315	7	No	conserved Plasmodium protein, unknown function
PF3D7_1149200	PF11_0509	7	No	ring-infected erythrocyte surface antigen
PF3D7_1414700	PF14_0145	7	No	ubiquitin carboxyl-terminal hydrolase, putative
PF3D7_1420300	PF14_0197	7	No	zinc finger protein, putative
PF3D7_0301800	PFC0090w	7	No	Plasmodium exported protein, unknown function
PF3D7_0513800	PFE0690c	7	No	Rab GTPase 1a (RAB1a)
PF3D7_0516000	PFE0800w	7	No	RAP protein, putative
PF3D7_0532200	PFE1595c	7	No	Plasmodium exported protein (PHISTc), unknown function
PF3D7_0913000	PFI0635c	7	No	conserved Plasmodium protein, unknown function
PF3D7_1218300	PFL0885w	7	No	adaptor protein subunit, putative
PF3D7_1231500	PFL1520w	7	No	DIM1 protein homolog, putative
PF3D7_1241300	PFL1985c	7	No	conserved Plasmodium protein, unknown function
PF3D7_1314700	MAL13P1.75	8	No	conserved Plasmodium protein, unknown function
PF3D7_0807000	MAL8P1.131	8	No	gas41 homologue, putative
PF3D7_1012900	PF10_0126	8	No	autophagy-related protein 18, putative (ATG18)
PF3D7_1135300	PF11_0363	8	No	conserved Plasmodium membrane protein, unknown function
PF3D7_1303500	PF13_0019	8	No	sodium/hydrogen exchanger, Na , H antiporter (NHE)
PF3D7_1427000	PF14_0249	8	No	conserved Plasmodium protein, unknown function
PF3D7_1465300	PF14_0620	8	No	tRNA 3'-trailer sequence RNase, putative
PF3D7_1478100	PF14_0753	8	No	Plasmodium exported protein (hyp13), unknown function
PF3D7_0113300	PFA0635c	8	No	Plasmodium exported protein (hyp1), unknown function
PF3D7_0321100	PFC0930c	8	No	conserved Plasmodium protein, unknown function
PF3D7_0514100	PFE0705c	8	No	ATP-dependent DNA helicase UvrD (UvrD)
PF3D7_0922600	PFI1110w	8	No	glutamine synthetase, putative
PF3D7_0927300	PFI1340w	8	No	fumarate hydratase, putative
PF3D7_0928800	PFI1415w	8	No	serine/threonine protein kinase, putative
PF3D7_1208300	PFL0415w	8	No	mitochondrial ACP precursor, putative
PF3D7_1213900	PFL0675c	8	No	conserved Plasmodium protein, unknown function
PF3D7_1214600	PFL0705c	8	No	adrenodoxin-type ferredoxin, putative
PF3D7_1230300	PFL1460c	8	No	subpellicular microtubule protein 2, putative (SPM2)
PF3D7_0825000	MAL8P1.29	9	No	conserved Plasmodium protein, unknown function
PF3D7_0823700	MAL8P1.36	9	No	conserved Plasmodium protein, unknown function
PF3D7_1123500	PF11_0246	9	No	conserved Plasmodium protein, unknown function
PF3D7_1415200	PF14_0150	9	No	DNA-directed RNA polymerase I/III subunit, putative
PF3D7_0403600	PFD0170c	9	No	conserved Plasmodium protein, unknown function
PF3D7_1203500	PFL0175c	9	No	Sua5/YciO/YrdC family protein, putative
PF3D7_0717100	MAL7P1.83	10	No	conserved Plasmodium protein, unknown function
PF3D7_0821100	PF08_0044	10	No	protein kinase 1 (PK1)
PF3D7_1024800	PF10_0242	10	No	conserved Plasmodium protein, unknown function
PF3D7_1105700	PF11_0068	10	No	conserved protein, unknown function
PF3D7_1135100	PF11_0362	10	No	protein phosphatase, putative
PF3D7_1353400	PF13_0278	10	No	Ran-binding protein, putative
PF3D7_1439700	PF14_0376	10	No	leucine carboxyl methyltransferase, putative
PF3D7_1444900	PF14_0426	10	No	conserved Plasmodium protein, unknown function
PF3D7_0202900	PFB0140w	10	No	zinc finger protein, putative
PF3D7_0211200	PFB0500c	10	No	Rab GTPase 5a (RAB5a)
PF3D7_0302100	PFC0105w	10	No	serine/threonine protein kinase (SRPK1)
PF3D7_0613400	PFF0650w	10	No	apicoplast ribosomal protein L18 precursor, putative
PF3D7_0625400	PFF1230c	10	No	conserved Plasmodium protein, unknown function
PF3D7_1244000	PFL2115c	10	No	glucose inhibited division protein a homologue, putative
PF3D7_0816100	MAL8P1.81	11	No	flavoprotein, putative
PF3D7_1032400	PF10_0316	11	No	N-acetylglucosaminyl-phosphatidylinositol biosynthetic protein, putative
PF3D7_0105900	PFA0290w	11	No	DNA binding protein, putative
PF3D7_0113900	PFA0670c	11	No	Plasmodium exported protein (hyp8), unknown function (GEXP10)
PF3D7_0400400	PFD0020c	11	No	erythrocyte membrane protein 1, PfEMP1 (VAR)
PF3D7_0400500	PFD0025w	11	No	rifin (RIF)
PF3D7_0520600	PFE1035c	11	No	bis(5'-nucleosyl)-tetraphosphatase [asymmetrical]
PF3D7_0913500	PFI0660c	11	No	protease, putative
PF3D7_0930800	PFI1500w	11	No	conserved Plasmodium membrane protein, unknown function
PF3D7_1240100	PFL1945c	11	No	early transcribed membrane protein 12 (ETRAMP12)
PF3D7_1321700	MAL13P1.120	12	No	splicing factor, putative
PF3D7_1345100	MAL13P1.225	12	No	thioredoxin 2 (TRX2)
PF3D7_0823200	MAL8P1.40	12	No	RNA binding protein, putative
PF3D7_0821000	MAL8P1.53	12	No	conserved Plasmodium protein, unknown function
PF3D7_0705400	PF07_0023	12	No	DNA replication licensing factor MCM7, putative (MCM7)
PF3D7_1142600	PF11_0438	12	No	60S ribosomal protein L35ae, putative
PF3D7_1473900	PF14_0707	12	No	conserved Plasmodium protein, unknown function
PF3D7_0506300	PFE0310c	12	No	conserved Plasmodium protein, unknown function
PF3D7_0606100	PFF0300w	12	No	RNA binding protein, putative
PF3D7_0623800	PFF1145c	12	No	protein kinase, putative (TKL4)
PF3D7_0906100	PFI0300w	12	No	developmental protein, putative
PF3D7_0913200	PFI0645w	12	No	elongation factor 1-beta (EF-1beta)
PF3D7_1229100	PFL1410c	12	No	ABC transporter, (CT family) (MRP2)
PF3D7_1234300	PFL1655c	12	No	DNA polymerase epsilon subunit b, putative
PF3D7_0629000	MAL6P1.138	13	No	conserved protein, unknown function
PF3D7_0716200	MAL7P1.76	13	No	conserved Plasmodium protein, unknown function
PF3D7_1010300	PF10_0100	13	No	succinate dehydrogenase subunit 4, putative (SDH4)
PF3D7_1112100	PF11_0127	13	No	conserved Plasmodium protein, unknown function
PF3D7_1133700	PF11_0347	13	No	conserved Plasmodium protein, unknown function
PF3D7_1319100	PF13_0106	13	No	conserved protein, unknown function
PF3D7_1332700	PF13_0177	13	No	DEAD/DEAH box ATP-dependent RNA helicase, putative
PF3D7_1353200	PF13_0276	13	No	membrane associated histidine-rich protein (MAHRP2)
PF3D7_1459000	PF14_0563	13	No	ATP-dependent RNA helicase DBP5 (DBP5)
PF3D7_0304100	PFC0185w	13	No	membrane skeletal protein IMC1-related (ALV2)
PF3D7_1211300	PFL0560c	13	No	DNA helicase MCM8, putative (MCM8)
PF3D7_0725400	MAL7P1.141	14	No	conserved Plasmodium protein, unknown function
PF3D7_0713700	MAL7P1.67	14	No	conserved Plasmodium protein, unknown function
PF3D7_0830500	PF08_0003	14	No	tryptophan/threonine-rich antigen (TryThrA)
PF3D7_1133100	PF11_0341	14	No	conserved membrane protein, unknown function
PF3D7_1431000	PF14_0289	14	No	mitochondrial ribosomal protein L17-2 precursor, putative
PF3D7_1442500	PF14_0403	14	No	protein prenyltransferase alpha subunit, putative
PF3D7_0315500	PFC0675c	14	No	mitochondrial ribosomal protein L29/L47 precursor, putative
PF3D7_0322200	PFC0990c	14	No	conserved Plasmodium protein, unknown function
PF3D7_0405000	PFD0245c	14	No	ATP-dependent RNA helicase, putative
PF3D7_0413700	PFD0670c	14	No	lysine decarboxylase-like protein, putative
PF3D7_0518000	PFE0900w	14	No	conserved protein, unknown function
PF3D7_0912400	PFI0605c	14	No	conserved Plasmodium protein, unknown function
PF3D7_1213600	PFL0660w	14	No	dynein light chain 1, putative (DLC8)
PF3D7_1336200	MAL13P1.180	15	No	conserved Plasmodium protein, unknown function
PF3D7_1305000	PF13_0024	15	No	conserved Plasmodium protein, unknown function
PF3D7_1432700	PF14_0309	15	No	protein-L-isoaspartate O-methyltransferase beta-aspartate methyltransferase, putative
PF3D7_1451200	PF14_0487	15	No	conserved Plasmodium protein, unknown function
PF3D7_0214800	PFB0675w	15	No	conserved Plasmodium membrane protein, unknown function
PF3D7_0217300	PFB0805c	15	No	clathrin coat assembly protein, putative
PF3D7_0313600	PFC0570c	15	No	conserved Plasmodium protein, unknown function
PF3D7_0320600	PFC0911c	15	No	conserved Plasmodium protein, unknown function
PF3D7_0406700	PFD0330w	15	No	conserved Plasmodium protein, unknown function
PF3D7_0415600	PFD0755c	15	No	GTP:AMP phosphotransferase (GAK)
PF3D7_0906600	PFI0325c	15	No	zinc finger protein, putative
PF3D7_1242600	PFL2050w	15	No	protein geranylgeranyltransferase type II, alpha subunit, putative
PF3D7_0702100	MAL7P1.7	16	No	Plasmodium exported protein (PHISTb), unknown function, pseudogene
PF3D7_0824500	PF08_0029	16	No	conserved Plasmodium protein, unknown function
PF3D7_1002900	PF10_0033	16	No	conserved Plasmodium protein, unknown function
PF3D7_0400200	PFD0010w	16	No	erythrocyte membrane protein 1 (PfEMP1), exon2, pseudogene
PF3D7_0504300	PFE0210c	16	No	conserved Plasmodium protein, unknown function
PF3D7_0935800	PFI1730w	16	No	cytoadherence linked asexual protein 9 (CLAG9)
PF3D7_1001900	PF10_0023	17	No	Plasmodium exported protein (hyp16), unknown function (PfJ23)
PF3D7_1018300	PF10_0177	17	No	conserved Plasmodium protein, unknown function
PF3D7_1349800	PF13_0261	17	No	nucleolar preribosomal associated cytoplasmic ATPase, putative
PF3D7_1432000	PF14_0300	17	No	syntaxin, Qa-SNARE family (SYN11)
PF3D7_1457100	PF14_0544	17	No	conserved Plasmodium protein, unknown function
PF3D7_0526300	PFE1310c	17	No	nucleolar Jumonji domain interacting protein, putative
PF3D7_0614800	PFF0715c	17	No	endonuclease III homologue, putative
PF3D7_0630300	PFF1470c	17	No	DNA polymerase epsilon, catalytic subunit a, putative
PF3D7_1218400	PFL0890c	17	No	triose or hexose phosphate/phosphate translocator, putative
PF3D7_1121200	PF11_0219	18	No	conserved Plasmodium protein, unknown function
PF3D7_1355900	PF13_0297	18	No	conserved protein, unknown function
PF3D7_0501300	PFE0065w	18	No	skeleton-binding protein 1 (SBP1)
PF3D7_1227800	PFL1345c	18	No	histone S-adenosyl methyltransferase, putative
PF3D7_1027200	PF10_0267	19	No	mitochondrial ribosomal protein S22 precursor, putative
PF3D7_1116400	PF11_0171	19	No	ER membrane protein Sec12 (SEC12)
PF3D7_1144000	PF11_0454	19	No	40S ribosomal protein S21e, putative
PF3D7_1320600	PF13_0119	19	No	Rab GTPase 11a (RAB11a)
PF3D7_0518100	PFE0905w	19	No	RAP protein, putative
PF3D7_0918200	PFI0890c	19	No	50S ribosomal protein L3, apicoplast, putative
PF3D7_1209500.1	PFL0475w	19	No	cGMP-specific phosphodiesterase (PDE1)
PF3D7_1209500.2	PFL0475w	19	No	cGMP-specific phosphodiesterase (PDE1)
PF3D7_0808300	MAL8P1.122	20	No	ubiquitin regulatory protein, putative
PF3D7_1351800.1	PF13_0270	20	No	conserved Plasmodium protein, unknown function
PF3D7_1351800.2	PF13_0270	20	No	conserved Plasmodium protein, unknown function
PF3D7_0408900.2	PFD0440w	20	No	peptidase, M22 family, putative
PF3D7_0408900.1	PFD0440w	20	No	peptidase, M22 family, putative
PF3D7_1343600	MAL13P1.218	21	No	UDP-N-acetylglucosamine pyrophosphorylase, putative
PF3D7_0704600	MAL7P1.19	21	No	ubiquitin transferase, putative
PF3D7_1448400	PF14_0462	21	No	ubiquitin-protein ligase, putative (Hrd3)
PF3D7_1457200	PF14_0545	21	No	thioredoxin 1 (TRX1)
PF3D7_0105800	PFA0285c	21	No	conserved Plasmodium protein, unknown function
PF3D7_0108500	PFA0420w	21	No	conserved Plasmodium protein, unknown function
PF3D7_0525600	PFE1275c	21	No	RNA methyltransferase, putative
PF3D7_0526800	PFE1335c	21	No	conserved Plasmodium protein, unknown function
PF3D7_0622800	PFF1095w	21	No	leucine--tRNA ligase, putative
PF3D7_0914800	PFI0725c	21	No	GINS complex subunit Psf3, putative
PF3D7_1227400	PFL1325c	21	No	conserved Plasmodium protein, unknown function
PF3D7_1367500	PF13_0353	22	No	NADH-cytochrome b5 reductase, putative
PF3D7_1456200	PF14_0535	22	No	SNARE protein, putative (SYN3)
PF3D7_1474600	PF14_0714	22	No	conserved Plasmodium membrane protein, unknown function
PF3D7_1112200	PF11_0128	23	No	ubiquinone biosynthesis protein COQ4, putative (COQ4)
PF3D7_1304500	PF13_0021	23	No	small heat shock protein, putative
PF3D7_1436800	PF14_0348	23	No	ATP-dependent Clp protease proteolytic subunit (ClpR)
PF3D7_0106800	PFA0335w	23	No	Rab GTPase 5c (RAB5c)
PF3D7_0513600	PFE0675c	23	No	deoxyribodipyrimidine photo-lyase, putative
PF3D7_0715600	PF07_0062	24	No	GTP-binding translation elongation factor tu family protein, putative
PF3D7_1032900	PF10_0320	24	No	RNA polymerase II-associated protein 1, putative
PF3D7_1032800	PF10_0320	24	No	leucine-rich repeat protein (LRR1)
PF3D7_1428500	PF14_0264	24	No	protein kinase, putative
PF3D7_1433500	PF14_0316	24	No	DNA topoisomerase II, putative
PF3D7_1436300	PF14_0344	24	No	translocon component PTEX150 (PTEX150)
PF3D7_0110200	PFA0500w	24	No	FAD-linked sulfhydryl oxidase ERV1, putative (ERV1)
PF3D7_0417800	PFD0865c	24	No	cdc2-related protein kinase 1 (CRK1)
PF3D7_0936600	PFI1770w	24	No	Plasmodium exported protein (PHISTb), unknown function (GEXP05)
PF3D7_1135000.2	PF11_0361	25	No	conserved Plasmodium protein, unknown function
PF3D7_1135000.3	PF11_0361	25	No	conserved Plasmodium protein, unknown function
PF3D7_1135000.1	PF11_0361	25	No	conserved Plasmodium protein, unknown function
PF3D7_0318200	PFC0805w	25	No	DNA-directed RNA polymerase II, putative
PF3D7_0508600	PFE0425w	25	No	conserved Plasmodium protein, unknown function
PF3D7_1216300	PFL0785c	25	No	signal recognition particle SRP19 (SRP19)
PF3D7_1324300	MAL13P1.133	26	No	conserved Plasmodium membrane protein, unknown function
PF3D7_1116100	PF11_0168	26	No	serine esterase, putative
PF3D7_1116000	PF11_0168	26	No	rhoptry neck protein 4 (RON4)
PF3D7_1310700	PF13_0058	26	No	conserved Plasmodium protein, unknown function
PF3D7_0313800	PFC0575w	26	No	conserved Plasmodium protein, unknown function
PF3D7_1246900	PFL2250c	26	No	RAC-beta serine/threonine protein kinase (PKB)
PF3D7_1115800	PF11_0166	27	No	conserved Plasmodium protein, unknown function
PF3D7_1323600	PF13_0134	27	No	conserved Plasmodium protein, unknown function
PF3D7_0220000	PFB0915w	27	No	liver stage antigen 3 (LSA3)
PF3D7_1309300	MAL13P1.45	28	No	U4/U6 small nuclear ribonucleoprotein PRP3, putative (PRPF3)
PF3D7_1441700	PF14_0396	28	No	metalloprotease, putative
PF3D7_0316600	PFC0725c	28	No	formate-nitrite transporter, putative
PF3D7_0702300	PF07_0006	29	No	sporozoite threonine and asparagine-rich protein (STARP)
PF3D7_1025700	PF10_0253	29	No	conserved Plasmodium protein, unknown function
PF3D7_0401900	PFD0085c	29	No	acyl-CoA synthetase (ACS6)
PF3D7_1037000	PF10_0362	30	No	DNA polymerase zeta catalytic subunit, putative
PF3D7_1118300	PF11_0189	30	No	insulinase, putative
PF3D7_0904700	PFI0230c	30	No	bacterial histone-like protein (HU)
PF3D7_0914700	PFI0720w	30	No	transporter, putative
PF3D7_0915600	PFI0765w	30	No	conserved Plasmodium protein, unknown function
PF3D7_0916200	PFI0795w	30	No	conserved Plasmodium protein, unknown function
PF3D7_1213200	PFL0640w	30	No	conserved Plasmodium protein, unknown function
PF3D7_1002100	PF10_0025	31	No	PF70 protein (PF70)
PF3D7_0522500	PFE1125w	31	No	50S ribosomal protein L17, apicoplast, putative (RPL17)
PF3D7_0921900	PFI1075w	31	No	conserved Plasmodium protein, unknown function
PF3D7_0816600	PF08_0063	32	No	ClpB protein, putative (ClpB1)
PF3D7_1464000	PF14_0608	32	No	YL1 nuclear protein, putative
PF3D7_1474100	PF14_0709	32	No	mitochondrial ribosomal protein L20 precursor, putative
PF3D7_0105600	PFA0275c	32	No	conserved Plasmodium protein, unknown function
PF3D7_0106300	PFA0310c	32	No	calcium-transporting ATPase (ATP6)
PF3D7_0504400	PFE0215w	32	No	ATP-dependent helicase, putative
PF3D7_1406700	PF14_0064	33	No	phosphatase, putative
PF3D7_1433600	PF14_0317	33	No	microsomal signal peptidase protein, putative (SPC1)
PF3D7_0213200	PFB0600c	33	No	conserved Plasmodium protein, unknown function
PF3D7_0306700	PFC0282w	33	No	membrane magnesium transporter, putative
PF3D7_0526700	PFE1330c	33	No	conserved Plasmodium protein, unknown function
PF3D7_1104100	PF11_0052	34	No	syntaxin, Qa-SNARE family (SYN13)
PF3D7_0930400.1	PFI1480w	34	No	conserved Plasmodium protein, unknown function
PF3D7_0930400.2	PFI1480w	34	No	conserved Plasmodium protein, unknown function
PF3D7_1320200	PF13_0117	35	No	TBC domain protein, putative
PF3D7_1417800	PF14_0177	35	No	DNA replication licensing factor MCM2 (MCM2)
PF3D7_0102200	PFA0110w	35	No	ring-infected erythrocyte surface antigen (RESA)
PF3D7_0502800	PFE0135w	35	No	DnaJ protein, putative
PF3D7_0603200	PFF0155w	35	No	mitochondrial chaperone BCS1, putative
PF3D7_0907200	PFI0345w	35	No	GTPase activator, putative
PF3D7_1241800	PFL2010c	35	No	DEAD/DEAH box ATP-dependent RNA helicase, putative
PF3D7_1309000	MAL13P1.43	37	No	conserved Plasmodium protein, unknown function
PF3D7_0314400	PFC0595c	37	No	serine/threonine protein phosphatase, putative
PF3D7_1241900	PFL2015w	37	No	Tetratricopeptide repeat protein, putative
PF3D7_0804800	PF08_0121	38	No	peptidyl-prolyl cis-trans isomerase (CYP24)
PF3D7_1122500	PF11_0233	38	No	conserved Plasmodium protein, unknown function
PF3D7_1320000	PF13_0116	38	No	rhoptry protein 2, putative (PRP2)
PF3D7_1217200	PFL0830w	38	No	snoRNA-associated small subunit rRNA processing protein, putative
PF3D7_0715400	MAL7P1.74	39	No	secreted ookinete protein, putative (PSOP20)
PF3D7_1132900	PF11_0339	39	No	glycine cleavage H protein (GCVH)
PF3D7_0904800	PFI0235w	39	No	replication protein A1, small fragment
PF3D7_0716500	MAL7P1.79	40	No	conserved Plasmodium protein, unknown function
PF3D7_1122100	PF11_0229	40	No	conserved Plasmodium protein, unknown function
PF3D7_1136500.1	PF11_0377	40	No	casein kinase 1 (CK1)
PF3D7_1136500.2	PF11_0377	40	No	casein kinase 1 (CK1)
PF3D7_0800200	PF08_0141	41	No	erythrocyte membrane protein 1, PfEMP1 (VAR)
PF3D7_1012100	PF10_0118	41	No	conserved Plasmodium protein, unknown function
PF3D7_0606000	PFF0295c	41	No	conserved Plasmodium protein, unknown function
PF3D7_0215800	PFB0720c	42	No	origin recognition complex subunit 5 (ORC5)
PF3D7_1225500	PFL1230w	42	No	small subunit rRNA processing factor, putative
PF3D7_1368400	PF13_0356	43	No	conserved Plasmodium protein, unknown function
PF3D7_0726700	PF07_0109	44	No	conserved Plasmodium protein, unknown function
PF3D7_1025000	PF10_0244	44	No	formin 2, putative
PF3D7_0416100	PFD0780w	44	No	glutamyl-tRNA(Gln) amidotransferase subunit A, putative
PF3D7_1115000	PF11_0159	46	No	conserved Plasmodium protein, unknown function
PF3D7_1313400	PF13_0077	46	No	DEAD box helicase, putative
PF3D7_1404500	PF14_0042	48	No	U3 small nucleolar ribonucleoprotein, U3 snoRNP, putative
PF3D7_1202700	PFL0135w	48	No	conserved Plasmodium protein, unknown function
PF3D7_1015400	PF10_0151	49	No	conserved Plasmodium protein, unknown function
PF3D7_0412400	PFD0615c	49	No	erythrocyte membrane protein 1, PfEMP1 (VAR)
PF3D7_0930100	PFI1470c	49	No	conserved Plasmodium protein, unknown function
PF3D7_0930200	PFI1470c	49	No	leucine-rich repeat protein (LRR8)
PF3D7_1022600	PF10_0219	51	No	kelch protein, putative
PF3D7_0109000	PFA0440w	51	No	photosensitized INA-labeled protein 1, PhIL1, putative
PF3D7_1119000	PF11_0197	52	No	acyl-CoA-binding protein, putative
PF3D7_0214400	PFB0655c	52	No	conserved Plasmodium protein, unknown function
PF3D7_0423900	PFD1135c	52	No	probable protein, unknown function
PF3D7_0937800	PFI1830c	52	No	erythrocyte membrane protein 1, PfEMP1 (VAR)
PF3D7_0103200	PFA0160c	53	No	nucleoside transporter 4 (NT4)
PF3D7_1351100	MAL13P1.257	54	No	conserved Plasmodium protein, unknown function
PF3D7_1313700	MAL13P1.69	54	No	septum formation protein MAF homologue, putative
PF3D7_0203300	PFB0160w	54	No	ERCC1 nucleotide excision repair protein, putative
PF3D7_0507700	PFE0380c	54	No	nuclear protein localization protein 4, putative (NPL4)
PF3D7_1241500	PFL1995c	54	No	conserved Plasmodium protein, unknown function
PF3D7_1311800	MAL13P1.56	55	No	M1-family alanyl aminopeptidase (M1AAP)
PF3D7_0417200	PFD0830w	55	No	bifunctional dihydrofolate reductase-thymidylate synthase (DHFR-TS)
PF3D7_0827500	PF08_0014	56	No	apicoplast ribosomal protein L21 precursor, putative
PF3D7_0808700	PF08_0106	56	No	erythrocyte membrane protein 1, PfEMP1 (VAR)
PF3D7_1355300	PF13_0293	56	No	histone-lysine N-methyltransferase, putative (SET6)
PF3D7_1450900	PF14_0484	56	No	acetyl-CoA acetyltransferase, putative
PF3D7_0414000	PFD0685c	58	No	chromosome associated protein, putative
PF3D7_0523700	PFE1180c	58	No	conserved Plasmodium membrane protein, unknown function
PF3D7_1457000	PF14_0543	59	No	signal peptide peptidase (SPP)
PF3D7_1251600	PFL2480w	59	No	conserved Plasmodium protein, unknown function
PF3D7_1130600	PF11_0316	60	No	conserved Plasmodium protein, unknown function
PF3D7_0622900	PFF1100c	60	No	transcription factor with AP2 domain(s), putative (ApiAP2)
PF3D7_1205000	PFL0250w	60	No	conserved Plasmodium protein, unknown function
PF3D7_0604700	MAL6P1.50	63	No	glyoxalase I (GILP)
PF3D7_0819600	MAL8P1.62	66	No	conserved Plasmodium protein, unknown function
PF3D7_0822300	MAL8P1.48	68	No	small nuclear ribonucleoprotein G, putative (SNRPG)
PF3D7_0406500	PFD0320c	68	No	conserved Plasmodium protein, unknown function
PF3D7_0219500	PFB0890c	69	No	pseudouridine synthase, putative
PF3D7_1419600	PF14_0190	70	No	conserved Plasmodium protein, unknown function
PF3D7_0608400	MAL6P1.87	72	No	conserved Plasmodium protein, unknown function
PF3D7_1137400	PF11_0385	74	No	UVB-resistance protein UVR8 homologue
PF3D7_1031500	PF10_0309	77	No	DEAD/DEAH box helicase, putative
PF3D7_1318600	MAL13P1.100	81	No	conserved Plasmodium protein, unknown function
PF3D7_0726500	MAL7P1.147	84	No	ubiquitin carboxyl-terminal hydrolase, putative
PF3D7_1311600	PF13_0064	85	No	conserved Plasmodium protein, unknown function
PF3D7_1202800	PFL0140w	87	No	conserved Plasmodium protein, unknown function
PF3D7_1473500	PF14_0704	98	No	conserved Plasmodium protein, unknown function
PF3D7_1347500	MAL13P1.237	108	No	DNA/RNA-binding protein Alba 4 (ALBA4)
PF3D7_0420300	PFD0985w	114	No	transcription factor with AP2 domain(s) (ApiAP2)
PF3D7_1218500	PFL0895c	116	No	conserved Plasmodium protein, unknown function
PF3D7_1452700	PF14_0502	171	No	U1 snRNA associated protein, putative
