# Supplementary material for: Predicting functional and regulatory divergence of a drug resistance transporter gene in the human malaria parasite
Source: BMC Genomics. 2015 Feb 22;16(1):115. doi: 10.1186/s12864-015-1261-6 (PMC4352545; doi:10.1186/s12864-015-1261-6)
Supplement: Additional file 5: Table S4. — Predicted regulons of the candidate AP2 regulators for CQS and CQR co-expression networks. [file 12864_2015_1261_MOESM5_ESM.xlsx]

## Sheet: CQS-AP2PF10_0075-Targets
NewID	Previous PlasmoDBID	Mutual Information	Product Description
PF3D7_1364000	MAL13P1.321	0.3866	conserved Plasmodium protein, unknown function
PF3D7_1366900	MAL13P1.336	0.3651	conserved Plasmodium protein, unknown function
PF3D7_1316900	MAL13P1.88	0.3543	conserved Plasmodium protein, unknown function
PF3D7_0703500	MAL7P1.12	0.4437	erythrocyte membrane-associated antigen
PF3D7_0829000	MAL8P1.11	0.332	conserved Plasmodium membrane protein, unknown function
PF3D7_0826600	MAL8P1.21	0.3317	SNARE protein, putative (VAMP7)
PF3D7_0823300	PF08_0034	0.3849	histone acetyltransferase GCN5 (GCN5)
PF3D7_0817300	PF08_0060	0.5132	asparagine-rich antigen
PF3D7_0813700	PF08_0078	0.3851	ABC transporter, putative
PF3D7_0810600	PF08_0096	0.4696	RNA helicase, putative
PF3D7_0802000	PF08_0132	0.4535	glutamate dehydrogenase, putative (GDH3)
PF3D7_1001700	PF10_0021	0.4034	Plasmodium exported protein (PHISTc), unknown function
PF3D7_1010100	PF10_0098	0.3231	conserved Plasmodium protein, unknown function
PF3D7_1014600	PF10_0143	0.3161	transcriptional coactivator ADA2 (ADA2)
PF3D7_1016300	PF10_0159	0.4507	glycophorin binding protein (GBP)
PF3D7_1022000	PF10_0214	0.4976	RNA binding protein, putative
PF3D7_1102700	PF11_0039	0.3871	early transcribed membrane protein 11.1 (ETRAMP11.1)
PF3D7_1103800	PF11_0049	0.3939	CCR4-NOT transcription complex subunit 1, putative (NOT1)
PF3D7_1106300	PF11_0074	0.4526	exonuclease, putative
PF3D7_1110500	PF11_0112	0.3603	vacuolar sorting protein 35, putative
PF3D7_1118200	PF11_0188	0.479	heat shock protein 90, putative
PF3D7_1121100	PF11_0218	0.4085	conserved Plasmodium protein, unknown function
PF3D7_1131800	PF11_0327	0.3463	oxysterol-binding protein-related protein 2
PF3D7_1320600	PF13_0119	0.3434	Rab GTPase 11a (RAB11a)
PF3D7_1334600	PF13_0193	0.348	MSP7-like protein (MSRP3)
PF3D7_1360800	PF13_0322	0.4889	falcilysin (FLN)
PF3D7_1366400	PF13_0348	0.4438	rhoptry protein (Rhop148)
PF3D7_1404400	PF14_0041	0.3284	mitochondrial ribosomal protein L16 precursor, putative
PF3D7_1407900	PF14_0076	0.3604	plasmepsin I (PMI)
PF3D7_1409800	PF14_0096	0.456	RNA binding protein Bruno, putative (HoBo)
PF3D7_1431000	PF14_0289	0.4042	mitochondrial ribosomal protein L17-2 precursor, putative
PF3D7_1437200	PF14_0352	0.3441	ribonucleoside-diphosphate reductase, large subunit, putative
PF3D7_1440300	PF14_0381	0.4478	delta-aminolevulinic acid dehydratase (ALAD)
PF3D7_1440800	PF14_0387	0.438	major facilitator superfamily, putative
PF3D7_1464600	PF14_0614	0.377	phosphatase, putative
PF3D7_1474400	PF14_0712	0.3322	conserved Plasmodium protein, unknown function
PF3D7_0108700	PFA0430c	0.367	secreted ookinete protein, putative (PSOP24)
PF3D7_0202400	PFB0115w	0.3912	conserved Plasmodium protein, unknown function
PF3D7_0301500	PFC0075c	0.3483	Plasmodium exported protein, unknown function
PF3D7_0301700	PFC0085c	0.5317	Plasmodium exported protein, unknown function
PF3D7_0320800	PFC0915w	0.3971	ATP-dependent RNA helicase, putative (DOZI)
PF3D7_0404600	PFD0225w	0.5092	conserved Plasmodium membrane protein, unknown function
PF3D7_0415400	PFD0745c	0.4263	nonclathrin coat protein zeta2-cop-related protein, putative
PF3D7_0516400	PFE0820c	0.3681	phosducin-like protein, putative (PhLP3)
PF3D7_0519500	PFE0980c	0.4827	carbon catabolite repressor protein 4, putative (CCR4)
PF3D7_0525000	PFE1245w	0.5179	zinc finger protein, putative
PF3D7_0526600	PFE1325w	0.4522	conserved Plasmodium protein, unknown function
PF3D7_0531000	PFE1550w	0.3001	conserved Plasmodium protein, unknown function
PF3D7_0614200	PFF0685c	0.2978	conserved Plasmodium protein, unknown function
PF3D7_0614100	PFF0685c	0.2978	conserved Plasmodium protein, unknown function
PF3D7_0616000	PFF0775w	0.3702	pyridoxine kinase (PdxK)
PF3D7_0621700	PFF1045w	0.4672	conserved Plasmodium protein, unknown function
PF3D7_0622800	PFF1095w	0.4456	leucine--tRNA ligase, putative
PF3D7_0629400	PFF1425w	0.4651	RNA binding protein, putative
PF3D7_0920100	PFI0985c	0.3245	chaperone, putative
PF3D7_0936300	PFI1755c	0.3746	ring-exported protein 3 (REX3)
PF3D7_1222400	PFL1075w	0.4526	transcription factor with AP2 domain(s) (ApiAP2)
PF3D7_1226400	PFL1275c	0.3584	conserved Plasmodium protein, unknown function
PF3D7_1238700	PFL1875w	0.3695	conserved Plasmodium protein, unknown function

## Sheet: CQR-AP2PFD0985w-Targets
NewID	Previous PlasmoDBID	Mutual.Information	Product.Description
PF3D7_1351000	MAL13P1.256	0.5181	phosphatidylinositol transfer protein, putative
PF3D7_1351200	MAL13P1.258	0.5399	conserved Plasmodium protein, unknown function
PF3D7_0721400	MAL7P1.114	0.5334	conserved Plasmodium protein, unknown function
PF3D7_0728800	MAL7P1.157	0.5312	conserved Plasmodium protein, unknown function
PF3D7_0718600	MAL7P1.95	0.375	conserved Plasmodium protein, unknown function
PF3D7_0824400	MAL8P1.32	0.5378	nucleoside transporter 2 (NT2)
PF3D7_0820800	MAL8P1.55	0.4969	conserved Plasmodium protein, unknown function
PF3D7_0707700	PF07_0026	0.4589	ubiquitin-protein ligase e3, putative
PF3D7_0719900	PF07_0082	0.4431	conserved Plasmodium membrane protein, unknown function
PF3D7_0724900	PF07_0104	0.5978	kinesin-like protein, putative
PF3D7_0823900	PF08_0031	0.4888	dicarboxylate/tricarboxylate carrier (DTC)
PF3D7_0806100	PF08_0116	0.4344	conserved Plasmodium protein, unknown function
PF3D7_1002600	PF10_0030	0.5318	conserved Plasmodium protein, unknown function
PF3D7_1017500	PF10_0170	0.6179	conserved Plasmodium protein, unknown function
PF3D7_1026600	PF10_0262	0.622	conserved Plasmodium protein, unknown function
PF3D7_1104400	PF11_0055	0.4692	conserved protein, unknown function
PF3D7_1107400	PF11_0087	0.4862	Rad51 homolog (RAD51)
PF3D7_1111400	PF11_0120	0.5017	conserved Plasmodium protein, unknown function
PF3D7_1113700	PF11_0145	0.5195	glyoxalase I (GloI)
PF3D7_1118100	PF11_0187	0.3544	clathrin assembly protein AP19, putative
PF3D7_1122800	PF11_0239	0.4118	calcium-dependent protein kinase 6 (CDPK6)
PF3D7_1127100	PF11_0282	0.5026	deoxyuridine 5'-triphosphate nucleotidohydrolase (dUTPase)
PF3D7_1127900	PF11_0290	0.6075	conserved Plasmodium protein, unknown function
PF3D7_1141600	PF11_0427	0.5179	dolichol phosphate mannose synthase (DPM1)
PF3D7_1145000	PF11_0462	0.3656	conserved Plasmodium protein, unknown function
PF3D7_1314200	PF13_0080	0.5219	telomerase reverse transcriptase, putative (TERT)
PF3D7_1323600	PF13_0134	0.4881	conserved Plasmodium protein, unknown function
PF3D7_1327300	PF13_0161	0.6675	conserved Plasmodium protein, unknown function
PF3D7_1342600	PF13_0233	0.6212	myosin A (MyoA)
PF3D7_1347700	PF13_0253	0.5857	ethanolamine-phosphate cytidylyltransferase (ECT)
PF3D7_1366500	PF13_0349	0.4928	nucleoside diphosphate kinase (NDK)
PF3D7_1433500	PF14_0316	0.569	DNA topoisomerase II, putative
PF3D7_1435100	PF14_0332	0.5094	ribonuclease H2 subunit B, putative
PF3D7_1436300	PF14_0344	0.688	translocon component PTEX150 (PTEX150)
PF3D7_1446300	PF14_0440	0.4519	conserved Plasmodium membrane protein, unknown function
PF3D7_1453400	PF14_0507	0.4313	conserved Plasmodium protein, unknown function
PF3D7_1467800	PF14_0646	0.4528	conserved Plasmodium protein, unknown function
PF3D7_0102200	PFA0110w	0.6923	ring-infected erythrocyte surface antigen (RESA)
PF3D7_0103900	PFA0195w	0.5151	parasite-infected erythrocyte surface protein (PIEPS15)
PF3D7_0204200	PFB0194w	0.4952	conserved Plasmodium protein, unknown function
PF3D7_0212600	PFB0570w	0.6359	secreted protein altered thrombospondin repeat protein (SPATR)
PF3D7_0214800	PFB0675w	0.6184	conserved Plasmodium membrane protein, unknown function
PF3D7_0216700.1	PFB0765w	0.424	conserved Plasmodium protein, unknown function
PF3D7_0216700.2	PFB0765w	0.424	conserved Plasmodium protein, unknown function
PF3D7_0302600	PFC0125w	0.5268	ABC transporter, (TAP family), putative
PF3D7_0314100.2	PFC0582c	0.6043	vesicle transport v-SNARE protein, putative
PF3D7_0314100.1	PFC0582c	0.6043	vesicle transport v-SNARE protein, putative
PF3D7_0314200	PFC0590c	0.4964	conserved Plasmodium protein, unknown function
PF3D7_0314300	PFC0590c	0.4964	DER1-like protein (Der1-2)
PF3D7_0402100	PFD0095c	0.6694	Plasmodium exported protein (PHISTb), unknown function
PF3D7_0402300	PFD0110w	0.6026	reticulocyte binding protein homologue 1,normocyte binding protein 1 (RH1)
PF3D7_0418700	PFD0905w	0.5476	RNA-binding protein NOB1, putative
PF3D7_0422100	PFD1015w	0.4855	transmembrane emp24 domain-containing protein, putative
PF3D7_0503100	PFE0150c	0.5202	4-diphosphocytidyl-2c-methyl-D-erythritol kinase (CMK), putative
PF3D7_0505700	PFE0280c	0.4723	conserved Plasmodium membrane protein, unknown function
PF3D7_0507700	PFE0380c	0.5442	nuclear protein localization protein 4, putative (NPL4)
PF3D7_0507800	PFE0385w	0.5459	conserved Plasmodium protein, unknown function
PF3D7_0515100	PFE0755c	0.5505	rhomboid protease ROM9 (ROM9)
PF3D7_0521400	PFE1075c	0.5174	conserved Plasmodium protein, unknown function
PF3D7_0529300	PFE1460w	0.4668	apicoplast TIC22 protein (TIC22)
PF3D7_0530100	PFE1505w	0.5468	SNARE protein, putative (SYN6)
PF3D7_0606000	PFF0295c	0.5996	conserved Plasmodium protein, unknown function
PF3D7_0607400	PFF0365c	0.4166	G-protein associated signal transduction protein, putative
PF3D7_0622900	PFF1100c	0.5447	transcription factor with AP2 domain(s), putative (ApiAP2)
PF3D7_0625400	PFF1230c	0.7855	conserved Plasmodium protein, unknown function
PF3D7_0902300	PFI0110c	0.6431	serine/threonine protein kinase, FIKK family (FIKK9.4)
PF3D7_0909700	PFI0470w	0.5761	FHA domain protein, putative
PF3D7_0921700	PFI1065c	0.5089	conserved Plasmodium protein, unknown function
PF3D7_0933600	PFI1625c	0.532	mitochondrial-processing peptidase subunit beta, putative (MAS1)
PF3D7_1205500	PFL0275w	0.5994	zinc finger protein, putative
PF3D7_1209400	PFL0470w	0.5874	conserved Plasmodium protein, unknown function
PF3D7_1218000	PFL0870w	0.5858	thrombospondin-related apical membrane protein (TRAMP)
PF3D7_1231400	PFL1515c	0.6392	amino acid transporter, putative
PF3D7_1233000	PFL1590c	0.4942	elongation factor G (EF-G)
PF3D7_1237900	PFL1835w	0.6067	conserved Plasmodium protein, unknown function
PF3D7_1238900	PFL1885c	0.6466	protein kinase 2 (PK2)
PF3D7_1246700	PFL2240w	0.5219	conserved Plasmodium protein, unknown function
PF3D7_1250200	PFL2410w	0.5552	conserved Plasmodium membrane protein, unknown function
