# Supplementary material for: Predicting functional and regulatory divergence of a drug resistance transporter gene in the human malaria parasite
Source: BMC Genomics. 2015 Feb 22;16(1):115. doi: 10.1186/s12864-015-1261-6 (PMC4352545; doi:10.1186/s12864-015-1261-6)
Supplement: Additional file 6: Table S5. — Dose response data for apicidin and MMS in the Dd2 × HB3 genetic cross. [file 12864_2015_1261_MOESM6_ESM.xlsx]

## Sheet: Apicidin IC50
Parasite	Median IC50 (nM)	Mean IC50 (nM)	Std. Deviation	Std. Error
HB3	4.009	4	1.74	0.2413
DD2	8.112	8.333	1.695	0.5111
SC05	3.609	3.557	0.3419	0.1529
TC08	7.68	7.652	0.3494	0.1562
GC06	3.326	3.769	1.117	0.4994
CH3-116	7.945	8.223	1.91	0.9552
7C408	3.267	4.843	2.669	1.194
7c170	3.088	3.334	0.7313	0.3271
7c7	3.985	4.043	0.4379	0.2528
7c111	16.15	13.53	5.143	2.3
7c424	12.46	15.65	6.16	2.328
1BB5	3.421	4.052	1.51	0.6165
QC13	5.387	4.822	2.792	1.055
7c140	20.28	21.9	7.862	4.539
B1sd	8.51	8.18	1.141	0.5104
7c126	27.72	28.84	6.523	3.261
QC01	3.384	3.364	0.7753	0.3467
3BD5	12.75	13.36	4.374	1.786
D43	18.9	17.06	4.623	1.887
SC01	10.76	11.18	0.9487	0.5477
7c188	5.306	5.639	1.162	0.4745
7c16	10.73	10.79	2.619	1.171
QC34	5.557	5.645	2.041	0.8334
CH3-61	8.42	7.752	1.894	0.8472
GC03	3.14	3.377	1.091	0.4881
3BA6	2.827	3.153	0.9294	0.4157
B4r3	3.228	3.417	0.5936	0.2968
TC05	16.85	16.53	1.994	0.892
7c183	13.36	12.88	0.9283	0.5359
7c101	16.79	16.6	0.9622	0.4811
QC23	13.16	13.25	1.323	0.6613
7c3	1.77	1.828	0.4936	0.1866
7c159	5.383	5.686	1.794	0.8023
7c20	5.168	5.832	2.118	0.947
7c12	12.15	12.45	1.321	0.5907
7c421	19.85	17.44	5.807	3.353
7c46	6.295	6.57	2.446	1.223

## Sheet: MMS IC50
Parasite	Median IC50 (nM)	Mean IC50 (nM)	Std. Deviation	Std. Error
3BA6	13030	13275	2985	1335
Dd2	17350	17385	3937	1092
HB3	16160	16893	3482	572.4
CH3-116	14490	14507	3733	1320
7c408	14295	16895	8278	2927
QC23	7337	7071	1404	810.9
7c183	14270	14642	3201	1431
3BD5	15810	15170	2501	1250
SC05	8904	8709	1678	750.4
7C188	8296	8235	1425	538.8
7C16	16580	19374	7115	2689
7C12	12515	12477	2258	922
1BB5	16350	15366	4051	1811
7c126	8838	9042	1790	894.9
7c159	21010	21335	8637	4319
7c20	13040	12651	4227	1275
7c7	13070	14086	3388	1515
CH3-61	13440	14300	2676	1545
7c101	19830	19528	3865	1932
7c424	18150	16397	3751	2166
TC05	18960	16569	8393	3754
7c421	18040	17885	2250	1125
TC08	13660	13176	905.3	404.9
QC13	12530	12408	2493	1115
B1sd	15760	15554	6859	3068
QC01	18050	16785	6549	3781
D43	16915	18398	5671	2835
7c170	26650	26650	2899	2050
sc01	21865	21131	12198	6099
7c3	23080	25603	10202	5890
B4r3	9300	11934	5395	3115
7c140	9990	9990	1047	740.5
QC34	12090	12504	1461	653.4
7c46	10080	10107	1168	584.2
GC06	12870	13217	817.1	471.8
